# Supplementary material for: Applying molecular genetic data at different scales to support conservation assessment of European Habitats Directive listed species: A case study of Eurasian otter in Austria
Source: Evol Appl. 2023 Sep 27;16(10):1735–52. doi: 10.1111/eva.13597 (PMC10660814; doi:10.1111/eva.13597)
Supplement: Supplementary file 6 — Data S6. [file EVA-16-1735-s001.xlsx]

## Sheet: complete genotypes
sample_number	sample_type	Project	Lut435 Allele 1	Lut435 Allele 2	Lut457 Allele 1	Lut457 Allele 2	Lut615 Allele 1	Lu615 Allele 2	Lut701 Allele 1	Lut701 Allele 2	Lut717 Allele 1	Lut717 Allele 2	Lut833 Allele 1	Lut833 Allele 2	Lut453 Allele 1	Lut453 Allele 2	Lut604 Allele 1	Lut604 Allele 2	Lut715 Allele 1	Lu715 Allele 2	Lut733 Allele 1	Lut733 Allele 2	Lut832 Allele 1	Lut832 Allele 2	otter_ID	sex	xcoord_31258	ycoord_31258	collection_date
CP02a	scat	Carinthia 2017	129	131	188	192	0	0	214	218	201	201	166	170	132	134	141	147	0	0	182	182	200	200	Ktn17_F01	female	464439.376968	212897.295998	2017-06-03
CP05a	scat	Carinthia 2017	129	131	188	192	0	0	0	0	201	201	166	170	132	134	141	147	0	0	182	182	200	200	Ktn17_F01	female	465354.654777	212103.547847	2017-06-06
CP100b	scat	Carinthia 2017	129	129	188	192	264	268	222	222	201	213	166	170	130	134	141	143	212	216	182	182	200	200	Ktn17_M65	male	468438.285003692000000	210737.287736480000000	2017-11-04
CP13a	scat	Carinthia 2017	129	129	188	188	264	268	214	218	201	201	170	174	130	132	141	147	216	216	182	182	200	204	Ktn17_F02	female	464073.833589	212934.235144	2017-07-22
CP15b	scat	Carinthia 2017	129	129	188	188	0	0	214	218	201	201	170	174	130	132	141	147	216	216	182	182	200	204	Ktn17_F02	female	464557.370351	212803.081179	2017-07-23
CP18b	scat	Carinthia 2017	129	129	188	188	0	0	214	218	201	201	170	174	130	132	141	147	216	216	182	182	200	204	Ktn17_F02	female	464863.247154	212624.835202	2017-07-23
CP23a	scat	Carinthia 2017	129	129	188	188	264	268	214	218	201	201	170	174	130	132	141	147	216	216	182	182	200	204	Ktn17_F02	female	465638.026882	211835.234479	2017-07-23
CP28b	scat	Carinthia 2017	129	129	192	192	264	264	214	218	201	201	166	170	134	134	141	147	212	216	182	182	200	200	Ktn17_F36	female	465634.224416	211836.336388	2017-08-30
CP29b	scat	Carinthia 2017	129	129	190	192	0	0	218	218	201	205	166	170	134	134	141	147	208	212	182	182	200	200	Ktn17_M08	male	466644.02753	211057.483694	2017-08-30
CP30a	scat	Carinthia 2017	129	129	192	192	264	264	214	218	201	201	166	170	134	134	141	147	212	216	182	182	200	200	Ktn17_F36	female	466644.02753	211057.483694	2017-08-30
CP32a	scat	Carinthia 2017	129	129	192	192	264	264	214	218	201	201	166	170	134	134	141	147	0	0	182	182	200	200	Ktn17_F36	female	469423.884987	210447.659361	2017-08-31
CP34b	scat	Carinthia 2017	131	131	188	194	264	266	214	226	213	213	170	170	132	134	143	143	216	216	182	186	200	200	Ktn17_M59	male	465794.84871	211728.915577	2017-08-31
CP36b	scat	Carinthia 2017	129	129	190	192	264	264	218	218	201	205	166	170	134	134	141	147	208	212	182	182	200	200	Ktn17_M08	male	465960.96849	211557.033257	2017-08-31
CP39b	scat	Carinthia 2017	131	131	188	194	264	266	214	226	213	213	170	170	132	134	143	143	216	216	182	186	200	200	Ktn17_M59	male	465963.254218	211554.815826	2017-09-01
CP40b	scat	Carinthia 2017	129	129	190	192	264	264	218	218	201	205	166	170	134	134	141	147	208	212	182	182	200	200	Ktn17_M08	male	465996.137973	211477.081575	2017-09-01
CP42b	scat	Carinthia 2017	129	129	188	188	264	268	214	218	201	201	170	174	130	132	141	147	216	216	182	182	200	204	Ktn17_F02	female	471674.439481935000000	207054.764793265000000	2017-09-27
CP44b	scat	Carinthia 2017	129	129	188	188	264	268	214	218	201	201	170	174	130	132	141	147	216	216	182	182	200	204	Ktn17_F02	female	471446.855831703000000	202157.254435696000000	2017-09-27
CP45a	scat	Carinthia 2017	129	129	190	192	264	264	218	218	201	205	166	170	134	134	141	147	208	212	182	182	200	200	Ktn17_M08	male	471446.855831703000000	202157.254435696000000	2017-09-27
CP53b	scat	Carinthia 2017	129	129	190	192	264	264	218	218	201	205	166	170	134	134	141	147	208	212	182	182	200	200	Ktn17_M08	male	471775.630787631000000	207212.438738790000000	2017-09-27
CP54b	scat	Carinthia 2017	129	129	188	188	264	268	214	218	201	201	170	174	130	132	141	147	216	216	182	182	200	204	Ktn17_F02	female	471775.630787631000000	207212.438738790000000	2017-09-27
CP58b	scat	Carinthia 2017	129	129	190	192	264	264	218	218	201	205	166	170	134	134	141	147	208	212	182	182	200	200	Ktn17_M08	male	471280.495726791000000	201499.863164352000000	2017-09-28
CP66a	scat	Carinthia 2017	131	131	188	194	264	266	214	226	213	213	170	170	132	134	143	143	216	216	182	186	200	200	Ktn17_M59	male	466666.757021482000000	211083.338406258000000	2017-10-14
CP68b	scat	Carinthia 2017	129	129	192	192	264	264	214	218	201	201	166	170	134	134	141	147	212	216	182	182	200	200	Ktn17_F36	female	471708.109250510000000	207589.293762163000000	2017-10-14
CP69b	scat	Carinthia 2017	129	129	192	192	264	264	214	218	201	201	166	170	134	134	141	147	212	216	182	182	200	200	Ktn17_F36	female	471708.109250510000000	207589.293762163000000	2017-10-14
CP71b	scat	Carinthia 2017	129	129	190	192	264	264	214	218	201	201	166	166	134	134	141	147	208	212	182	182	200	200	Ktn17_F37	female	465962.331423232000000	211558.926792115000000	2017-10-14
CP73b	scat	Carinthia 2017	129	129	190	192	264	264	214	218	201	201	166	166	134	134	141	147	208	212	182	182	200	200	Ktn17_F37	female	465994.463112432000000	211478.188878439000000	2017-10-14
CP74a	scat	Carinthia 2017	129	129	190	192	264	264	214	218	201	201	166	166	134	134	141	147	208	212	182	182	200	200	Ktn17_F37	female	465328.945060529000000	212233.666317472000000	2017-10-14
CP77a	scat	Carinthia 2017	131	131	188	194	264	266	214	226	213	213	170	170	132	134	143	143	216	216	182	186	200	200	Ktn17_M59	male	467163.217245423000000	210998.012179692000000	2017-10-15
CP78a	scat	Carinthia 2017	129	129	190	192	264	264	218	218	201	205	166	170	134	134	141	147	208	212	182	182	200	200	Ktn17_M08	male	467163.217245423000000	210998.012179692000000	2017-10-15
CP79b	scat	Carinthia 2017	129	129	190	192	264	264	218	218	201	205	166	170	134	134	141	147	208	212	182	182	200	200	Ktn17_M08	male	467163.217245423000000	210998.012179692000000	2017-10-15
CP80b	scat	Carinthia 2017	131	131	188	194	264	266	214	226	213	213	170	170	132	134	143	143	216	216	182	186	200	200	Ktn17_M59	male	467163.217245423000000	210998.012179692000000	2017-10-15
CP82b	scat	Carinthia 2017	129	129	190	192	264	264	214	218	201	201	166	166	134	134	141	147	208	212	182	182	200	200	Ktn17_F37	female	470278.483109454000000	210037.351409282000000	2017-10-15
CP83b	scat	Carinthia 2017	129	129	192	192	264	264	214	218	201	201	166	170	132	134	143	143	216	216	182	186	200	200	Ktn17_F46	female	470278.483109454000000	210037.351409282000000	2017-10-15
CP84b	scat	Carinthia 2017	129	129	188	188	264	268	214	218	201	201	170	174	130	132	141	147	216	216	182	182	200	204	Ktn17_F02	female	471691.179790978000000	207094.735995170000000	2017-10-15
CP85b	scat	Carinthia 2017	129	129	188	188	264	268	214	218	201	201	170	174	130	132	141	147	216	216	182	182	200	204	Ktn17_F02	female	471688.013833029000000	207065.708509792000000	2017-10-15
CP86b	scat	Carinthia 2017	129	129	188	188	264	268	214	218	201	201	170	174	130	132	141	147	216	216	182	182	200	204	Ktn17_F02	female	471688.013833029000000	207065.708509792000000	2017-10-15
CP87b	scat	Carinthia 2017	129	129	188	188	264	268	214	218	201	201	170	174	130	132	141	147	216	216	182	182	200	204	Ktn17_F02	female	471854.319270875000000	203290.223643016000000	2017-10-15
CP89b	scat	Carinthia 2017	129	129	188	188	264	268	214	218	201	201	170	174	130	132	141	147	216	216	182	182	200	204	Ktn17_F02	female	471281.104327639000000	201499.976478564000000	2017-10-14
CP94b	scat	Carinthia 2017	129	129	188	188	264	268	214	218	201	201	170	174	130	132	141	147	216	216	182	182	200	204	Ktn17_F02	female	470953.712711918000000	200636.807865470000000	2017-11-04
CP95b	scat	Carinthia 2017	129	129	188	188	264	268	214	218	201	201	170	174	130	132	141	147	216	216	182	182	200	204	Ktn17_F02	female	470953.712711918000000	200636.807865470000000	2017-11-04
CP97b	scat	Carinthia 2017	129	129	190	192	264	264	218	218	201	205	166	170	134	134	141	147	208	212	182	182	200	200	Ktn17_M08	male	471279.431164408000000	201499.525901629000000	2017-11-04
CP98b	scat	Carinthia 2017	129	129	190	192	264	264	218	218	201	205	166	170	134	134	141	147	208	212	182	182	200	200	Ktn17_M08	male	471446.155429695000000	202140.131475534000000	2017-11-04
CP99b	scat	Carinthia 2017	129	129	192	192	264	264	214	218	201	201	166	170	134	134	141	147	212	216	182	182	200	200	Ktn17_F36	female	470280.710116302000000	210053.256657413000000	2017-11-04
Llu002	scat	Carinthia 2017	129	129	188	194	0	0	214	218	201	201	166	166	130	132	143	143	212	212	182	182	192	200	Ktn17_F14	female	534576	158635	2017-02-23
Llu003	scat	Carinthia 2017	131	131	192	194	262	266	218	226	213	213	166	170	130	132	143	143	216	224	178	186	192	200	Ktn17_M15	male	518886	176574	2017-03-02
Llu005	scat	Carinthia 2017	129	129	188	188	0	0	226	226	201	201	170	170	130	130	149	149	216	216	182	186	200	204	Ktn17_M01	male	570709	202144	2017-02-23
Llu020	scat	Carinthia 2017	131	131	188	190	0	0	214	218	205	209	166	170	134	134	141	143	208	224	182	186	200	204	Ktn17_M17	male	514385	162949	2017-03-02
Llu024	scat	Carinthia 2017	135	139	188	192	266	266	218	218	205	213	166	170	132	134	143	143	212	216	182	186	200	200	Ktn17_F03	female	570435	204342	2017-03-02
Llu025	scat	Carinthia 2017	129	129	190	190	264	270	214	226	201	213	166	170	130	134	143	143	212	216	182	186	200	200	Ktn17_F47	female	535350	149597	info_missing
Llu034	scat	Carinthia 2017	129	135	188	194	268	268	214	218	201	201	170	178	130	130	141	149	208	216	186	186	200	204	Ktn17_M10	male	507744	179646	2017-05-01
Llu035	scat	Carinthia 2017	135	139	188	192	266	266	218	218	205	213	166	170	132	134	143	143	212	216	182	186	200	200	Ktn17_F03	female	570435	204342	2017-03-02
Llu037	scat	Carinthia 2017	129	129	190	194	264	270	218	226	201	213	166	170	132	134	143	149	212	216	182	186	200	200	Ktn17_M66	male	560239	160478	info_missing
Llu041	scat	Carinthia 2017	129	135	188	188	264	266	214	220	201	205	170	170	134	134	141	143	0	0	182	182	200	204	Ktn17_M18	male	566700	178508	2017-02-23
Llu051	scat	Carinthia 2017	129	135	188	192	266	266	214	218	205	205	166	170	130	132	143	145	212	216	182	186	200	200	Ktn17_M19	male	568845	202102	2017-02-25
Llu058	scat	Carinthia 2017	129	131	188	190	262	268	214	214	201	213	166	166	130	134	141	149	216	224	178	186	200	204	Ktn17_F15	female	561948	202676	2017-02-26
Llu060	scat	Carinthia 2017	129	131	188	192	264	268	214	218	201	213	166	170	134	134	145	149	212	216	182	182	200	200	Ktn17_F38	female	562582.5	164410.1	info_missing
Llu064	scat	Carinthia 2017	135	139	188	192	266	266	218	218	205	213	166	170	132	134	143	143	212	216	182	186	200	200	Ktn17_F03	female	570709	202144	2017-02-23
Llu066	scat	Carinthia 2017	131	131	188	190	264	266	214	218	197	201	166	170	132	132	141	143	212	212	174	182	196	200	Ktn17_F16	female	518474	156485	2017-02-21
Llu073	scat	Carinthia 2017	129	135	188	188	268	268	214	218	201	205	166	170	130	130	141	143	212	224	182	186	200	204	Ktn17_M07	male	555899	192019	2017-02-25
Llu080	scat	Carinthia 2017	129	131	188	192	264	268	214	218	201	213	166	170	134	134	145	149	212	216	182	182	200	200	Ktn17_F38	female	562411.8	161431.8	info_missing
Llu086	scat	Carinthia 2017	131	131	188	190	264	266	214	214	201	213	166	170	130	134	141	143	216	216	174	186	192	204	Ktn17_F41	female	567641	175412	info_missing
Llu088	scat	Carinthia 2017	129	129	192	192	264	268	218	222	201	201	170	170	130	132	141	147	212	216	182	186	196	204	Ktn17_M02	male	507695	175378	2017-02-27
Llu093	scat	Carinthia 2017	129	129	192	192	266	268	218	218	201	213	166	170	134	134	141	141	216	216	178	186	204	204	Ktn17_M20	male	550469	171920	2017-02-28
Llu094	scat	Carinthia 2017	129	129	192	194	0	0	214	214	201	205	170	170	130	132	141	141	216	216	182	182	204	204	Ktn17_F17	female	491365	189026	2017-02-24
Llu1000	scat	Carinthia 2017	129	129	188	190	268	268	214	218	213	213	166	170	130	134	143	145	212	216	182	182	200	200	Ktn17_M60	male	548825	161270	info_missing
Llu1001	scat	Carinthia 2017	129	129	188	190	264	266	218	222	201	205	166	170	132	134	147	147	212	224	182	182	204	204	Ktn17_M03	male	516680	185956	2017-05-01
Llu1016	scat	Carinthia 2017	129	129	192	194	264	268	214	214	201	213	178	178	130	134	141	143	212	216	186	186	196	200	Ktn17_M22	male	483959	157358	2017-05-03
Llu1023	scat	Carinthia 2017	129	135	192	194	264	264	218	218	201	205	170	170	134	134	141	143	212	216	182	182	200	204	Ktn17_F04	female	530950	166345	2017-05-02
Llu1042	scat	Carinthia 2017	131	135	188	192	0	0	214	214	213	213	166	170	132	134	145	147	212	216	182	182	200	200	Ktn17_M05	male	536248.6	185771.9	2017-05-09
Llu1050	scat	Carinthia 2017	129	129	188	190	264	266	218	222	201	205	166	170	132	134	147	147	212	224	182	182	204	204	Ktn17_M03	male	516680	185956	2017-05-01
Llu1054	scat	Carinthia 2017	135	135	192	192	264	264	218	218	201	205	170	170	130	134	143	149	212	216	178	182	200	204	Ktn17_F19	female	520740	187331	2017-05-01
Llu1056	scat	Carinthia 2017	129	135	192	194	264	264	218	218	201	205	170	170	134	134	141	143	212	216	182	182	200	204	Ktn17_F04	female	530950	166345	info_missing
Llu1059	scat	Carinthia 2017	129	129	188	192	264	268	214	218	201	201	170	170	132	132	143	147	208	216	178	182	204	204	Ktn17_M67	male	487503	173939	info_missing
Llu1061	scat	Carinthia 2017	131	131	188	190	264	266	214	226	213	213	166	170	134	134	143	143	216	224	182	186	196	200	Ktn17_M23	male	534133	192328	2017-05-28
Llu1062	scat	Carinthia 2017	129	135	192	194	264	264	218	218	201	205	170	170	134	134	141	143	212	216	182	182	200	204	Ktn17_F04	female	529239	168825	2017-05-02
Llu1063	scat	Carinthia 2017	129	129	192	192	264	268	214	214	201	201	170	170	130	132	141	149	212	212	182	186	196	200	Ktn17_F05	female	533851	191797	2017-05-28
Llu1083	scat	Carinthia 2017	129	135	188	194	268	268	218	218	201	205	170	170	130	132	141	141	216	216	186	186	204	204	Ktn17_M24	male	539985.4	196166.6	2017-05-09
Llu1091	scat	Carinthia 2017	131	135	192	194	264	266	214	218	205	205	166	170	134	134	143	143	208	216	182	182	200	204	Ktn17_F44	female	529929.5	187336.2	info_missing
Llu110	scat	Carinthia 2017	129	131	188	192	264	266	214	218	201	213	166	178	130	134	141	143	212	212	182	186	200	204	Ktn17_M25	male	545528	153954	2017-02-23
Llu1101	scat	Carinthia 2017	131	135	192	194	0	0	214	218	205	205	166	170	134	134	143	143	208	216	182	182	200	204	Ktn17_F44	female	529929.5	187336.2	info_missing
Llu1104	scat	Carinthia 2017	129	129	192	192	264	266	226	226	201	201	166	170	132	134	141	147	208	208	186	186	204	204	Ktn17_F48	female	541322	202571	2017-10-30
Llu1113	scat	Carinthia 2017	129	129	188	192	0	0	218	218	201	201	166	178	132	134	143	143	212	216	178	186	192	196	Ktn17_F49	female	471469	160727	info_missing
Llu1115	scat	Carinthia 2017	129	131	190	190	266	266	222	226	201	213	166	170	132	134	141	143	212	224	182	186	200	200	Ktn17_F50	female	486848	158960	info_missing
Llu112	scat	Carinthia 2017	131	131	190	190	264	266	218	222	197	205	166	170	130	134	143	149	212	216	178	182	192	204	Ktn17_F39	female	569777	174561	info_missing
Llu1128	scat	Carinthia 2017	131	131	188	190	264	266	214	214	201	213	166	170	130	134	141	143	216	216	174	186	192	204	Ktn17_F41	female	570251	179007	info_missing
Llu1134	scat	Carinthia 2017	129	135	188	194	264	268	214	218	0	0	166	170	130	132	141	141	208	216	178	182	192	204	Ktn17_M26	male	494424	184541	2017-05-03
Llu1135	scat	Carinthia 2017	129	129	192	194	268	268	214	218	201	201	170	178	130	132	141	141	208	216	182	186	204	204	Ktn17_F09	female	490531	186597	2017-05-03
Llu1141	scat	Carinthia 2017	129	129	192	192	0	0	214	214	201	201	170	170	130	132	141	149	212	212	182	186	196	200	Ktn17_F05	female	534887	191822	2017-05-25
Llu1149	scat	Carinthia 2017	129	131	188	192	260	266	214	214	201	213	166	170	134	138	141	143	212	216	182	182	200	204	Ktn17_M06	male	537237.6	183062.6	2017-05-06
Llu1177	scat	Carinthia 2017	129	135	188	194	0	0	214	218	201	201	170	178	130	130	141	149	208	216	186	186	200	204	Ktn17_M10	male	507744	179646	2017-05-01
Llu1178	scat	Carinthia 2017	129	129	188	192	266	268	214	218	197	201	170	170	130	132	141	141	212	212	182	186	196	200	Ktn17_F42	female	536248.6	185771.9	info_missing
Llu1179	scat	Carinthia 2017	129	131	188	192	260	266	214	214	201	213	166	170	134	138	141	143	212	216	182	182	200	204	Ktn17_M06	male	537237.6	183062.6	2017-05-06
Llu1199	scat	Carinthia 2017	129	135	188	194	0	0	214	214	205	205	166	170	130	132	143	143	212	216	182	186	196	200	Ktn17_M68	male	534259	170285	info_missing
Llu1201	scat	Carinthia 2017	129	129	188	192	0	0	214	218	197	201	170	170	130	132	141	149	212	212	174	186	196	196	Ktn17_F06	female	536248.6	185771.9	2017-05-09
Llu1204	scat	Carinthia 2017	131	135	190	192	264	264	214	226	205	205	166	166	134	134	143	143	216	224	178	182	200	204	Ktn17_F34	female	543840	197589	2017-10-30
Llu1208	scat	Carinthia 2017	129	129	192	194	266	268	218	218	197	201	166	170	130	132	141	147	0	0	186	186	196	200	Ktn17_F51	female	534929	189483	info_missing
Llu1212	scat	Carinthia 2017	129	129	188	192	268	270	214	218	197	201	170	170	130	132	141	149	212	212	174	186	196	196	Ktn17_F06	female	536248.6	185771.9	info_missing
Llu1223	scat	Carinthia 2017	129	135	192	194	264	264	218	218	201	205	170	170	134	134	141	143	212	216	182	182	200	204	Ktn17_F04	female	532219	165202	2017-05-02
Llu1227	scat	Carinthia 2017	129	129	188	192	268	270	214	218	197	201	170	170	130	132	141	149	212	212	174	186	196	196	Ktn17_F06	female	536790	185190	2017-05-09
Llu1233	scat	Carinthia 2017	129	129	188	192	0	0	214	218	197	201	170	170	130	132	141	149	212	212	174	186	196	196	Ktn17_F06	female	536248.6	185771.9	2017-05-09
Llu1251	scat	Carinthia 2017	129	129	194	194	268	268	214	218	201	201	170	170	130	132	141	141	216	216	182	186	200	204	Ktn17_M57	male	531912	196535	info_missing
Llu1252	scat	Carinthia 2017	129	129	0	0	0	0	214	218	201	201	170	170	130	132	141	141	216	216	182	186	200	204	Ktn17_M57	male	525769	195348.2	info_missing
Llu126	scat	Carinthia 2017	129	131	192	192	266	266	218	218	201	205	166	170	132	134	141	143	212	216	182	186	200	200	Ktn17_F12	female	564993.9	206374	info_missing
Llu1261	scat	Carinthia 2017	131	131	192	194	262	266	218	226	213	213	166	170	130	132	143	143	216	224	178	186	192	200	Ktn17_M15	male	517377.1	175374.5	info_missing
Llu1318	scat	Carinthia 2017	129	131	188	200	260	268	214	226	201	213	166	170	130	132	143	143	212	224	182	182	200	200	Ktn17_F40	female	564278.4	190381.5	info_missing
Llu1322	scat	Carinthia 2017	129	129	190	192	264	268	214	218	201	205	170	170	134	134	141	141	212	212	182	182	200	204	Ktn17_F52	female	449010.4	192217.6	info_missing
Llu1325	scat	Carinthia 2017	129	131	188	190	262	268	214	214	201	213	166	166	130	134	141	149	216	224	178	186	200	204	Ktn17_F15	female	561948	202676	info_missing
Llu1328	scat	Carinthia 2017	129	129	188	188	264	266	222	222	201	201	170	178	132	134	141	147	224	224	182	186	204	204	Ktn17_F45	female	534341	194986	info_missing
Llu1332	scat	Carinthia 2017	129	131	188	200	260	268	214	226	201	213	166	170	130	132	143	143	212	224	182	182	200	200	Ktn17_F40	female	559140.6	191254.3	info_missing
Llu1338	scat	Carinthia 2017	129	129	190	192	266	268	214	218	201	213	166	170	130	134	141	145	212	216	178	182	200	204	Ktn17_M69	male	549918	167534	info_missing
Llu134	scat	Carinthia 2017	129	129	188	192	268	270	214	218	197	201	170	170	130	132	141	149	212	212	174	186	196	196	Ktn17_F06	female	534929	189483	2017-02-23
Llu1348	scat	Carinthia 2017	131	133	190	192	266	268	214	218	201	205	170	170	132	134	141	147	208	212	178	186	200	204	Ktn17_M62	male	449010.4	192217.6	info_missing
Llu135	scat	Carinthia 2017	129	131	188	188	0	0	0	0	205	205	170	174	130	132	143	143	212	216	182	182	204	204	Ktn17_M30	male	569777	174561	2017-02-23
Llu1356	scat	Carinthia 2017	129	129	188	190	268	268	214	218	213	213	166	170	130	134	143	145	212	216	182	182	200	200	Ktn17_M60	male	550644.6	169912.2	info_missing
Llu1362	scat	Carinthia 2017	139	141	188	188	266	268	226	226	205	205	166	170	132	138	141	145	216	224	182	182	200	200	Ktn17_M63	male	561240	203750.6	info_missing
Llu1364	scat	Carinthia 2017	129	129	188	190	268	268	0	0	0	0	166	170	130	134	143	145	212	216	182	182	200	200	Ktn17_M60	male	549845.7	163653.8	info_missing
Llu1373	scat	Carinthia 2017	129	129	188	192	0	0	218	218	201	201	166	170	132	134	147	147	0	0	182	182	204	204	Ktn17_F54	female	494424	184541	info_missing
Llu1381	scat	Carinthia 2017	129	131	188	190	262	268	214	214	201	213	166	166	130	134	141	149	216	224	178	186	200	204	Ktn17_F15	female	563518	201066	info_missing
Llu1382	scat	Carinthia 2017	139	141	188	188	0	0	226	226	205	205	166	170	132	138	141	145	0	0	182	182	200	200	Ktn17_M63	male	567363	199762	info_missing
Llu1383	scat	Carinthia 2017	129	129	188	190	0	0	0	0	213	213	166	170	130	134	143	145	212	216	182	182	200	200	Ktn17_M60	male	552218.1	173817.5	info_missing
Llu139	scat	Carinthia 2017	131	131	188	188	266	266	214	214	201	205	170	182	132	134	143	143	216	216	178	186	192	204	Ktn17_F07	female	569777	174561	2017-02-23
Llu1392	scat	Carinthia 2017	129	131	188	190	262	268	214	214	201	213	166	166	130	134	141	149	216	224	178	186	200	204	Ktn17_F15	female	560270.4	205844.7	info_missing
Llu1396	scat	Carinthia 2017	129	129	188	190	0	0	214	218	213	213	166	170	130	134	143	145	212	216	182	182	200	200	Ktn17_M60	male	550645.8	169914.1	info_missing
Llu1400	scat	Carinthia 2017	129	129	188	190	268	268	214	218	213	213	166	170	130	134	143	145	212	216	182	182	200	200	Ktn17_M60	male	550596.7	169492.6	info_missing
Llu1407	scat	Carinthia 2017	139	141	188	188	0	0	226	226	205	205	166	170	132	138	141	145	216	224	182	182	200	200	Ktn17_M63	male	561948	202676	info_missing
Llu1412	scat	Carinthia 2017	129	135	188	192	264	266	214	218	201	205	170	170	134	134	143	143	212	216	182	182	200	204	Ktn17_F55	female	569760.3	180210.3	info_missing
Llu1419	scat	Carinthia 2017	129	129	192	196	0	0	214	214	201	213	170	170	132	132	143	143	212	224	178	182	192	200	Ktn17_M42	male	569950.5	181132.2	info_missing
Llu1423	scat	Carinthia 2017	131	131	188	200	266	266	214	218	201	213	166	170	134	134	141	143	216	216	174	186	200	204	Ktn17_F56	female	556293	208399	info_missing
Llu1438	scat	Carinthia 2017	129	131	188	190	0	0	214	214	201	213	166	166	130	134	141	149	216	224	178	186	200	204	Ktn17_F15	female	561706.3	204865.5	info_missing
Llu145	scat	Carinthia 2017	129	129	192	192	264	268	214	214	201	201	170	170	130	132	141	149	212	212	182	186	196	200	Ktn17_F05	female	533982	191285	2017-02-26
Llu146	scat	Carinthia 2017	131	131	188	188	266	266	218	218	201	205	166	170	130	130	141	147	212	212	182	186	200	204	Ktn17_M64	male	553282.7	206404.6	info_missing
Llu1462	scat	Carinthia 2017	129	129	192	194	264	266	214	226	201	213	166	170	132	134	141	141	212	216	182	186	192	200	Ktn17_U02	unknown	411300	172103	info_missing
Llu1495	scat	Carinthia 2017	135	135	188	200	266	266	214	214	205	213	170	170	132	134	143	143	216	224	182	182	200	204	Ktn17_F57	female	547922.3	165751.1	info_missing
Llu1505	scat	Carinthia 2017	129	131	192	192	0	0	218	218	201	205	166	170	132	134	141	143	212	216	182	186	200	200	Ktn17_F12	female	564993.9	206374	info_missing
Llu1513	scat	Carinthia 2017	129	129	192	192	264	266	214	218	201	201	170	170	130	132	141	141	208	212	182	182	200	204	Ktn17_M61	male	542567.9	188122.7	info_missing
Llu1514	scat	Carinthia 2017	129	129	192	192	0	0	214	218	201	201	166	170	130	132	141	141	0	0	182	182	200	200	Ktn17_M35	male	542749	188005	info_missing
Llu1515	scat	Carinthia 2017	129	129	192	192	264	266	214	218	201	201	170	170	130	132	141	141	208	212	182	182	200	204	Ktn17_M61	male	542749	188005	info_missing
Llu1523	scat	Carinthia 2017	129	131	188	192	264	264	214	214	201	213	170	170	132	134	141	143	208	212	178	182	200	200	Ktn17_M70	male	539014	174079	info_missing
Llu1524	scat	Carinthia 2017	129	129	188	192	266	268	214	218	197	201	170	170	130	132	141	141	212	212	182	186	196	200	Ktn17_F42	female	535095	187832	info_missing
Llu1529	scat	Carinthia 2017	129	135	194	194	0	0	214	218	205	205	170	174	130	132	141	141	216	216	182	186	200	204	Ktn17_M71	male	534360	195245	info_missing
Llu1536	scat	Carinthia 2017	129	129	188	188	0	0	222	222	201	201	170	178	132	134	141	147	224	224	182	186	204	204	Ktn17_F45	female	534360	195245	info_missing
Llu1546	scat	Carinthia 2017	129	129	194	194	0	0	218	222	201	201	166	170	130	130	141	147	208	216	186	186	200	204	Ktn17_M43	male	537237.6	183062.6	info_missing
Llu1547	scat	Carinthia 2017	129	129	188	192	0	0	214	218	197	201	170	170	130	132	141	141	212	212	182	186	196	200	Ktn17_F42	female	535095	187832	info_missing
Llu1551	scat	Carinthia 2017	129	131	188	192	0	0	214	214	201	213	166	170	134	138	141	143	212	216	182	182	200	204	Ktn17_M06	male	535893	172304	info_missing
Llu1553	scat	Carinthia 2017	129	131	194	194	264	266	214	218	201	213	166	170	132	134	143	147	216	224	182	186	196	200	Ktn17_F43	female	535501	172506	info_missing
Llu1554	scat	Carinthia 2017	129	131	194	194	0	0	214	218	201	213	166	170	132	134	143	147	216	224	182	186	196	200	Ktn17_F43	female	533420	171311	info_missing
Llu1559	scat	Carinthia 2017	129	135	192	194	264	264	218	218	201	205	170	170	134	134	141	143	212	216	182	182	200	204	Ktn17_F04	female	529577	167669	info_missing
Llu1562	scat	Carinthia 2017	129	131	194	194	264	266	214	218	201	213	166	170	132	134	143	147	216	224	182	186	196	200	Ktn17_F43	female	535893	172304	info_missing
Llu1569	scat	Carinthia 2017	131	135	188	192	262	266	214	214	213	213	166	170	132	134	145	147	212	216	182	182	200	200	Ktn17_M05	male	535095	187832	info_missing
Llu1625	scat	Carinthia 2017	129	129	190	192	268	268	214	218	201	201	170	170	134	134	143	143	216	216	186	186	196	200	Ktn17_M72	male	520659	156097	info_missing
Llu165	scat	Carinthia 2017	131	131	188	188	266	266	218	218	201	205	166	170	130	130	141	147	212	212	182	186	200	204	Ktn17_M64	male	553282.7	206404.6	info_missing
Llu167	scat	Carinthia 2017	129	129	188	192	268	270	214	218	197	201	170	170	130	132	141	149	212	212	174	186	196	196	Ktn17_F06	female	535095	187832	2017-02-24
Llu169	scat	Carinthia 2017	131	131	194	194	266	270	214	226	205	213	166	166	132	134	143	147	208	224	182	182	200	200	Ktn17_F08	female	526629	179664	2017-02-25
Llu173	scat	Carinthia 2017	129	135	192	192	266	268	214	214	201	213	170	170	130	132	145	149	212	212	182	186	196	200	Ktn17_U01	unknown	535381	193775	2017-02-26
Llu189	scat	Carinthia 2017	129	129	194	194	260	264	214	218	205	213	166	166	134	136	141	149	212	212	182	186	192	200	Ktn17_F22	female	546297	198643	2017-02-22
Llu190	scat	Carinthia 2017	131	131	188	190	264	266	214	226	205	213	166	174	132	134	143	143	208	212	182	186	196	200	Ktn17_M31	male	info fehlt	info fehlt	info_missing
Llu197	scat	Carinthia 2017	129	131	190	194	264	266	214	214	213	213	166	170	130	132	143	147	208	224	182	182	200	200	Ktn17_M32	male	529254	176960	2017-03-01
Llu215	scat	Carinthia 2017	129	135	192	194	264	264	218	218	201	205	170	170	134	134	141	143	212	216	182	182	200	204	Ktn17_F04	female	529239	168825	info_missing
Llu217	scat	Carinthia 2017	131	131	188	190	264	266	214	214	201	213	166	170	130	134	141	143	216	216	174	186	192	204	Ktn17_F41	female	569777	174561	info_missing
Llu219	scat	Carinthia 2017	129	129	188	192	268	268	214	218	201	201	170	178	130	134	139	141	212	216	186	186	200	204	Ktn17_F23	female	509475	194378	2017-02-23
Llu220	scat	Carinthia 2017	129	129	192	194	264	264	218	222	205	213	166	170	134	134	141	143	212	216	182	182	200	204	Ktn17_M33	male	515043	204791	2017-05-17
Llu228	scat	Carinthia 2017	129	131	188	192	260	266	214	214	201	213	166	170	134	138	141	143	212	216	182	182	200	204	Ktn17_M06	male	537152	180699	2017-02-22
Llu229	scat	Carinthia 2017	131	131	192	192	0	0	214	218	201	213	166	170	132	134	143	149	0	0	174	178	192	196	Ktn17_M34	male	509761	189552	2017-02-21
Llu230B	scat	Carinthia 2017	129	129	192	194	268	268	214	218	201	201	178	178	130	130	141	141	212	216	186	186	196	200	Ktn17_M11	male	549918	167534	2017-02-24
Llu239	scat	Carinthia 2017	131	131	194	194	266	270	214	226	205	213	166	166	132	134	143	147	208	224	182	182	200	200	Ktn17_F08	female	528420	180312	2017-02-22
Llu242	scat	Carinthia 2017	129	129	192	192	0	0	214	218	201	201	166	170	130	132	141	141	208	212	182	182	200	200	Ktn17_M35	male	542568	188123	2017-03-06
Llu247	scat	Carinthia 2017	129	129	192	192	0	0	214	214	201	201	170	170	132	134	141	147	208	216	182	182	200	200	Ktn17_F24	female	504765	193045	2017-02-21
Llu255	scat	Carinthia 2017	131	131	188	194	0	0	218	218	201	201	166	166	132	134	141	145	212	224	178	186	192	204	Ktn17_F58	female	557065	175637	info_missing
Llu260	scat	Carinthia 2017	129	135	188	192	264	264	218	218	0	0	170	170	134	134	143	143	216	216	182	182	0	0	Ktn17_M36	male	529883	187357	2017-02-25
Llu267	scat	Carinthia 2017	129	135	188	188	268	268	214	218	201	205	166	170	130	130	141	143	212	224	182	186	200	204	Ktn17_M07	male	564129.4	190474.1	2017-05-10
Llu268	scat	Carinthia 2017	129	129	192	194	268	268	214	218	201	201	170	178	130	132	141	141	208	216	182	186	204	204	Ktn17_F09	female	494872	184136	2017-02-24
Llu269	scat	Carinthia 2017	129	135	188	188	268	268	214	218	201	205	166	170	130	130	141	143	212	224	182	186	200	204	Ktn17_M07	male	564129.4	190474.1	2017-05-10
Llu287	scat	Carinthia 2017	129	129	192	192	266	266	218	218	201	201	166	170	132	134	141	147	208	224	178	182	200	204	Ktn17_M37	male	482095	184784	2017-02-25
Llu290	scat	Carinthia 2017	129	129	188	192	0	0	0	0	201	213	166	166	132	134	147	149	212	212	186	186	200	204	Ktn17_M38	male	478936	184382	2017-02-23
Llu292	scat	Carinthia 2017	129	129	192	194	268	268	214	218	201	201	170	178	130	132	141	141	208	216	182	186	204	204	Ktn17_F09	female	494872	184136	2017-02-24
Llu294B	scat	Carinthia 2017	129	129	192	192	262	264	214	214	201	213	170	170	134	134	141	143	212	212	186	186	200	204	Ktn17_M14	male	422305	191754	2017-02-26
Llu309	scat	Carinthia 2017	129	131	192	194	0	0	214	214	213	213	166	170	132	132	143	143	212	216	178	186	192	200	Ktn17_M39	male	420783	190884	2017-02-25
Llu310	scat	Carinthia 2017	129	129	192	194	264	266	214	218	201	205	170	170	132	134	141	141	216	216	182	186	204	204	Ktn17_M04	male	429584	177150	2017-02-27
Llu318	scat	Carinthia 2017	129	129	0	0	266	268	214	218	201	201	170	170	132	134	141	143	216	216	182	182	200	200	Ktn17_F59	female	450828	190735	info_missing
Llu349	scat	Carinthia 2017	129	129	190	192	264	264	218	218	201	205	166	170	134	134	141	147	208	212	182	182	200	200	Ktn17_M08	male	469104	210573	2017-03-01
Llu354	scat	Carinthia 2017	129	129	192	194	268	268	214	214	201	201	170	170	132	132	141	143	212	212	178	186	192	204	Ktn17_M40	male	425640	193411	2017-02-24
Llu357	scat	Carinthia 2017	129	131	192	194	264	268	214	214	201	213	166	170	132	134	141	143	212	216	178	186	192	200	Ktn17_M12	male	421748	191094	2017-02-25
Llu360	scat	Carinthia 2017	129	131	188	200	260	268	214	226	201	213	166	170	130	132	143	143	0	0	182	182	200	200	Ktn17_F40	female	564278.4	190381.5	info_missing
Llu370a1	scat	Carinthia 2017	129	131	192	194	264	268	214	214	201	213	166	170	132	134	141	143	212	216	178	186	192	200	Ktn17_M12	male	421174.7	191093.5	2017-02-26
Llu376	scat	Carinthia 2017	129	129	192	192	264	268	214	218	201	213	166	166	134	134	141	147	212	216	178	186	200	204	Ktn17_F25	female	478936	184382	2017-02-23
Llu387	scat	Carinthia 2017	129	133	190	192	266	268	214	218	201	205	170	170	132	134	141	147	212	216	178	186	200	204	Ktn17_U03	unknown	430511.8	177290.6	info_missing
Llu394	scat	Carinthia 2017	131	135	188	192	262	266	214	214	213	213	166	170	132	134	145	147	212	216	182	182	200	200	Ktn17_M05	male	534929	189483	2017-05-09
Llu395	scat	Carinthia 2017	129	129	192	192	0	0	214	218	201	213	170	170	130	134	143	149	208	212	182	182	200	200	Ktn17_M73	male	473948.8	175750.7	info_missing
Llu398	scat	Carinthia 2017	129	131	188	194	264	264	222	222	201	205	166	166	132	132	143	147	212	216	182	182	196	204	Ktn17_F26	female	506647	187463	2017-02-27
Llu400	scat	Carinthia 2017	129	135	188	196	266	270	214	218	201	213	166	170	132	134	143	143	212	212	178	182	200	200	Ktn17_M41	male	566700	178508	2017-05-17
Llu405	scat	Carinthia 2017	131	131	188	188	266	266	214	214	201	205	170	182	132	134	143	143	216	216	178	186	192	204	Ktn17_F07	female	571756	171977	2017-05-23
Llu414	scat	Carinthia 2017	131	131	190	190	0	0	218	222	197	205	166	170	130	134	143	149	212	216	178	182	192	204	Ktn17_F39	female	569777	174561	info_missing
Llu420	scat	Carinthia 2017	129	129	188	192	0	0	218	218	201	213	166	166	132	134	147	149	212	212	186	186	200	204	Ktn17_M38	male	481189	182437	info_missing
Llu437	scat	Carinthia 2017	129	131	192	192	264	268	214	218	201	213	166	170	130	134	141	141	208	212	182	182	200	200	Ktn17_F60	female	529577	167669	info_missing
Llu441	scat	Carinthia 2017	131	133	190	192	0	0	214	218	201	205	170	170	132	134	141	147	208	212	178	186	200	204	Ktn17_M62	male	450828	190735	info_missing
Llu442	scat	Carinthia 2017	129	131	190	200	0	0	0	0	213	213	166	166	134	138	141	143	212	216	182	186	200	200	Ktn17_M13	male	563828.3	174341.8	2017-05-29
Llu451	scat	Carinthia 2017	131	141	188	200	260	268	214	226	205	213	166	166	132	138	143	143	212	216	182	182	200	204	Ktn17_F61	female	558121.5	191669.5	2017-05-15
Llu452	scat	Carinthia 2017	129	129	192	196	262	270	214	214	201	213	170	170	132	132	143	143	212	224	178	182	192	200	Ktn17_M42	male	566700	178508	2017-05-17
Llu475	scat	Carinthia 2017	129	129	188	194	0	0	218	226	201	213	166	170	132	134	143	143	208	216	186	186	192	200	Ktn17_U04	unknown	534259	170285	info_missing
Llu480	scat	Carinthia 2017	131	131	188	190	264	266	218	218	197	205	166	170	132	134	143	149	216	216	178	178	192	192	Ktn17_F62	female	573384	170514	info_missing
Llu489	scat	Carinthia 2017	129	129	194	194	264	268	218	222	201	201	166	170	130	130	141	147	208	216	186	186	200	204	Ktn17_M43	male	536249	185772	2017-02-23
Llu494	scat	Carinthia 2017	129	135	188	188	268	268	214	218	201	205	166	170	130	130	141	143	212	224	182	186	200	204	Ktn17_M07	male	555899	192019	2017-05-15
Llu495	scat	Carinthia 2017	129	129	192	192	270	270	214	214	201	201	170	170	132	134	143	143	208	212	182	186	196	204	Ktn17_M44	male	461706	183000	2017-02-25
Llu506	scat	Carinthia 2017	129	139	192	194	264	266	218	218	201	205	166	166	134	134	141	147	212	212	182	182	200	204	Ktn17_M45	male	464116	194130	2017-03-02
Llu546	scat	Carinthia 2017	129	131	190	200	0	0	0	0	213	213	166	166	134	138	141	143	212	216	182	186	200	200	Ktn17_M13	male	570646.09	179463.58	2017-05-06
Llu550	scat	Carinthia 2017	129	129	188	192	266	268	218	218	201	201	170	170	132	132	147	147	208	216	178	182	204	204	Ktn17_F27	female	491107	176359	2017-02-26
Llu591	scat	Carinthia 2017	129	129	190	192	264	264	214	214	213	213	166	170	132	134	143	147	208	224	178	182	200	204	Ktn17_M46	male	473040	173800	2017-02-26
Llu605a1	scat	Carinthia 2017	129	139	0	0	0	0	214	218	205	205	166	170	134	134	141	143	212	216	182	182	204	204	Ktn17_F28	female	455642.2	209294.8	2017-05-29
Llu626	scat	Carinthia 2017	129	131	192	194	264	266	0	0	201	213	170	178	130	134	141	143	212	216	178	182	200	200	Ktn17_M47	male	422445.5	170263.7	2017-05-22
Llu628	scat	Carinthia 2017	129	129	192	192	0	0	214	214	213	213	170	170	132	134	141	141	216	216	182	182	200	200	Ktn17_M48	male	417245	171639	2017-03-02
Llu631	scat	Carinthia 2017	129	129	192	192	264	268	218	222	201	201	170	170	130	132	141	147	212	216	182	186	196	204	Ktn17_M02	male	507695	175378	2017-02-27
Llu646	scat	Carinthia 2017	129	129	190	190	264	264	214	214	201	213	166	166	132	134	141	147	208	224	178	182	200	204	Ktn17_F29	female	468326	170103	2017-03-02
Llu655	scat	Carinthia 2017	129	131	190	190	266	266	218	226	205	213	166	166	130	134	143	147	216	224	182	186	200	204	Ktn17_F10	female	551083	158622	2017-02-26
Llu659	scat	Carinthia 2017	131	131	188	192	0	0	214	226	201	213	166	166	130	134	141	147	0	0	182	182	200	200	Ktn17_M09	male	532219	165202	2017-02-27
Llu681	scat	Carinthia 2017	129	131	190	190	266	266	218	226	205	213	166	166	130	134	143	147	216	224	182	186	200	204	Ktn17_F10	female	551083	158622	2017-02-26
Llu689	scat	Carinthia 2017	131	135	188	190	266	266	218	218	205	205	166	170	132	134	143	147	216	216	186	186	196	204	Ktn17_M49	male	551083	158622	2017-02-26
Llu706	scat	Carinthia 2017	129	129	190	190	0	0	214	214	201	201	166	166	134	134	141	141	212	224	182	182	200	200	Ktn17_F30	female	468326	170103	2017-03-02
Llu713	scat	Carinthia 2017	129	135	188	190	266	266	218	226	205	205	166	170	130	132	143	143	216	224	182	182	196	204	Ktn17_F11	female	548825	161270	2017-02-26
Llu722	scat	Carinthia 2017	131	131	188	192	266	266	214	226	201	213	166	166	130	134	141	147	208	212	182	182	200	200	Ktn17_M09	male	530950	166345	2017-02-27
Llu728	scat	Carinthia 2017	129	135	188	190	266	266	218	226	205	205	166	170	130	132	143	143	216	224	182	182	196	204	Ktn17_F11	female	548830	161281	2017-02-26
Llu734	scat	Carinthia 2017	129	129	192	194	266	266	214	214	201	201	166	170	132	134	141	143	216	216	178	178	192	204	Ktn17_F63	female	440990.5	165570.8	info_missing
Llu737	scat	Carinthia 2017	129	129	190	190	264	266	214	214	201	213	166	170	132	134	141	143	212	224	174	182	196	200	Ktn17_M50	male	443979	171999	2017-03-01
Llu740	scat	Carinthia 2017	129	129	194	194	264	266	214	214	201	201	166	170	132	134	141	141	216	216	178	186	192	204	Ktn17_M51	male	440987.5	165617.4	2017-05-11
Llu746	scat	Carinthia 2017	129	129	192	192	268	270	214	218	205	205	170	170	130	134	141	149	212	212	182	186	200	204	Ktn17_M52	male	479386	171119	2017-03-02
Llu754	scat	Carinthia 2017	129	129	188	188	266	268	226	226	201	201	170	170	130	130	149	149	216	216	182	186	200	204	Ktn17_M01	male	568988	200273	2017-03-01
Llu755	scat	Carinthia 2017	129	131	188	192	0	0	214	214	201	213	166	170	134	138	141	143	212	216	182	182	200	204	Ktn17_M06	male	537238	183063	2017-02-22
Llu757	scat	Carinthia 2017	131	135	188	192	262	266	214	214	213	213	166	170	132	134	145	147	212	216	182	182	200	200	Ktn17_M05	male	536249	185772	2017-02-23
Llu759	scat	Carinthia 2017	129	129	188	192	268	270	214	218	197	201	170	170	130	132	141	149	212	212	174	186	196	196	Ktn17_F06	female	536249	185772	2017-02-23
Llu763	scat	Carinthia 2017	131	131	180	190	264	266	214	226	213	213	166	170	134	136	141	143	212	224	178	186	192	200	Ktn17_F33	female	537237.6	183062.6	2017-05-06
Llu777	scat	Carinthia 2017	129	131	190	192	264	268	214	214	201	213	166	170	132	134	141	143	212	224	182	182	200	200	Ktn17_M53	male	460750	164125	2017-03-01
Llu815	scat	Carinthia 2017	129	129	190	192	264	264	218	218	201	205	166	170	134	134	141	147	208	212	182	182	200	200	Ktn17_M08	male	471773	207195	2017-05-21
Llu847	scat	Carinthia 2017	129	129	192	192	0	0	218	222	0	0	170	170	130	132	141	147	212	216	182	186	196	204	Ktn17_M02	male	508354	176461	2017-03-02
Llu850	scat	Carinthia 2017	129	129	188	190	264	266	218	222	201	205	166	170	132	134	147	147	212	224	182	182	204	204	Ktn17_M03	male	520740	187331	2017-02-26
Llu882	scat	Carinthia 2017	129	129	192	192	0	0	0	0	201	205	166	170	134	134	141	147	212	216	182	182	204	204	Ktn17_M55	male	548489	199256	2017-05-30
Llu883	scat	Carinthia 2017	135	139	188	192	266	266	218	218	205	213	166	170	132	134	143	143	212	216	182	186	200	200	Ktn17_F03	female	569856.3	202310.9	2017-05-03
Llu887	scat	Carinthia 2017	131	135	190	192	264	264	214	226	205	205	166	166	134	134	143	143	216	224	178	182	200	204	Ktn17_F34	female	546297	198643	2017-05-30
Llu895	scat	Carinthia 2017	129	139	192	192	266	266	214	218	201	205	166	170	132	134	141	141	216	216	182	182	200	200	Ktn17_M56	male	info fehlt	info fehlt	info_missing
Llu898	scat	Carinthia 2017	129	129	192	194	264	268	214	222	201	201	166	170	132	134	141	141	216	216	182	182	204	204	Ktn17_F13	female	503987.1	179012.8	2017-05-30
Llu914	scat	Carinthia 2017	131	135	190	192	264	264	214	226	205	205	166	166	134	134	143	143	216	224	178	182	200	204	Ktn17_F34	female	549233	199420	2017-05-30
Llu918	scat	Carinthia 2017	129	139	188	192	264	266	214	214	201	205	166	170	134	134	143	147	216	216	174	182	200	204	Ktn17_U05	unknown	541212	203062	2017-05-30
Llu933	scat	Carinthia 2017	129	131	192	192	266	266	218	218	201	205	166	170	132	134	141	143	212	216	182	186	200	200	Ktn17_F12	female	564993.9	206374	2017-05-03
Llu944	scat	Carinthia 2017	129	129	192	194	0	0	214	222	201	201	166	170	132	134	141	141	216	216	182	182	204	204	Ktn17_F13	female	503987.1	179012.8	2017-05-30
Llu945	scat	Carinthia 2017	129	131	192	192	266	266	218	218	201	205	166	170	132	134	141	143	212	216	182	186	200	200	Ktn17_F12	female	563934.6	205934.1	2017-05-03
Llu950	scat	Carinthia 2017	129	131	192	192	266	266	218	218	201	205	166	170	132	134	141	143	212	216	182	186	200	200	Ktn17_F12	female	561706.3	204865.5	2017-05-03
Llu957	scat	Carinthia 2017	129	129	192	192	0	0	214	214	201	201	170	170	132	134	141	147	208	216	182	182	200	200	Ktn17_F24	female	509127	188495	2017-05-28
Llu960	scat	Carinthia 2017	129	129	188	190	264	266	214	218	201	201	166	170	132	132	141	145	212	212	174	182	192	200	Ktn17_M74	male	491960	164247	2017-04-25
Llu962	scat	Carinthia 2017	129	129	194	194	268	268	214	218	201	201	170	170	130	132	141	141	216	216	182	186	200	204	Ktn17_M57	male	534360	195245	2017-05-06
Llu969	scat	Carinthia 2017	129	129	192	192	268	268	214	214	205	213	170	170	134	134	143	147	212	216	182	186	200	204	Ktn17_M75	male	438140	204186	info_missing
Llu970	scat	Carinthia 2017	129	129	188	194	264	266	218	222	201	201	166	170	130	134	141	145	212	216	182	182	192	200	Ktn17_F35	female	568987.8	200273.37	2017-05-10
Llu974	scat	Carinthia 2017	131	135	188	190	266	268	218	218	205	205	170	182	130	132	143	143	216	216	182	186	196	200	Ktn17_M58	male	548825	161270	2017-05-08
Llu977	scat	Carinthia 2017	131	131	188	194	264	266	214	218	201	213	166	170	130	134	141	147	208	216	182	182	200	200	Ktn17_M76	male	514384.74	162948.55	info_missing
Llu015	tissue	Carinthia 2017	131	135	190	192	266	268	214	214	201	205	166	170	130	132	143	143	208	216	182	186	196	200	Ktn17_M16	male	532004.48	196501.5	info_missing
Llu09646A	tissue	Carinthia 2017	129	129	188	190	266	270	214	214	197	201	170	170	134	134	149	149	212	212	174	186	200	200	Ktn17_M21	male	483715	177491	2017-08-21
Llu10050A	tissue	Carinthia 2017	129	129	192	194	268	268	214	218	201	201	178	178	130	130	141	141	212	216	186	186	196	200	Ktn17_M11	male	553944	173089	2017-08-21
Llu10127A	tissue	Carinthia 2017	129	129	192	194	264	266	214	218	201	205	170	170	132	134	141	141	216	216	182	186	204	204	Ktn17_M04	male	433854.39	178338.64	2017-08-23
Llu10398A	tissue	Carinthia 2017	129	129	188	192	264	264	218	218	201	213	166	166	134	134	147	149	212	216	178	186	200	204	Ktn17_F18	female	478519.71	185347.82	2017-08-30
Llu1256	tissue	Carinthia 2017	129	131	188	194	264	268	214	218	213	213	166	166	132	134	143	143	208	216	178	178	192	196	Ktn17_F20	female	466852.81	181702.98	2017-06-14
Llu1306	tissue	Carinthia 2017	129	129	188	192	264	268	214	218	213	213	166	166	134	134	141	149	212	212	178	186	200	200	Ktn17_M27	male	481628.1	181916.29	2017-05-18
LLu1307	tissue	Carinthia 2017	129	129	190	190	264	270	226	226	201	213	166	170	130	132	141	141	212	216	182	186	200	200	Ktn17_M28	male	502352.01	172984.59	2017-05-18
Llu1308	tissue	Carinthia 2017	129	129	192	194	264	268	214	218	201	205	166	178	130	134	141	141	208	216	182	186	200	204	Ktn17_M29	male	463048	201467	2017-05-20
Llu1309	tissue	Carinthia 2017	129	129	188	192	266	270	214	218	201	205	170	178	130	134	143	149	212	212	174	186	196	200	Ktn17_F21	female	469759.76	177769.61	2017-06-23
Llu1358	tissue	Carinthia 2017	129	129	192	194	264	264	214	218	201	213	166	166	132	134	141	141	212	212	182	182	200	200	Ktn17_F53	female	456200.6	162928.8	info_missing
Llu756	tissue	Carinthia 2017	131	131	188	192	262	268	214	218	205	205	170	178	132	134	141	143	212	216	186	186	200	200	Ktn17_F32	female	551755.7	173799.5	info_missing
Llu786	tissue	Carinthia 2017	129	129	192	192	266	268	214	214	201	201	166	170	132	134	141	147	212	216	182	182	200	204	Ktn17_M54	male	507549.77	190286.37	info_missing
LluX	tissue	Carinthia 2017	129	129	192	192	262	264	214	214	201	213	170	170	134	134	141	143	212	212	186	186	200	204	Ktn17_M14	male	427492	194134	2017-03-05
LST651	scat	Carinthia 2020	129	135	192	194	264	264	218	218	201	205	170	170	134	134	141	143	212	216	182	182	200	204	Ktn20_RaF1	female	532219.040748061	165201.992153809	01.05.2020
LST652	scat	Carinthia 2020	129	135	194	194	264	264	218	218	205	213	170	170	130	134	141	147	208	216	182	182	200	200	Ktn20_RaM1	male	529576.982580788	167668.979701652	16.04.2020
LST655	scat	Carinthia 2020	129	135	192	194	264	264	218	218	201	205	170	170	134	134	141	143	212	216	182	182	200	204	Ktn20_RaF1	female	532219.040748061	165201.992153809	22.04.2020
LST657	scat	Carinthia 2020	129	131	188	192	266	268	212	218	201	213	170	170	130	132	141	149	208	216	182	186	204	204	Ktn20_RaM2	male	532219.040748061	165201.992153809	28.04.2020
LST659	scat	Carinthia 2020	129	131	188	192	266	268	212	218	201	213	170	170	130	132	141	149	208	216	182	186	204	204	Ktn20_RaM2	male	532219.040748061	165201.992153809	28.04.2020
LST662	scat	Carinthia 2020	129	135	194	194	264	264	218	218	205	213	170	170	130	134	141	147	208	216	182	182	200	200	Ktn20_RaM1	male	529576.982580788	167668.979701652	25.04.2020
LST666	scat	Carinthia 2020	129	135	192	194	264	264	218	218	201	205	170	170	134	134	141	143	212	216	182	182	200	204	Ktn20_RaF1	female	529576.982580788	167668.979701652	30.04.2020
LST672	scat	Carinthia 2020	129	135	192	194	264	264	218	218	201	205	170	170	134	134	141	143	212	216	182	182	200	204	Ktn20_RaF1	female	529576.982580788	167668.979701652	01.05.2020
LST699	scat	Carinthia 2020	129	135	194	194	264	264	218	218	205	213	170	170	130	134	141	147	208	216	182	182	200	200	Ktn20_RaM1	male	530950.036216101	166344.983302579	01.05.2020
Mon006	scat	Carinthia 2020	131	135	188	188	266	266	214	214	205	213	170	182	132	132	143	143	216	216	178	186	196	200	Ktn20_LaM01	male	569920.655149795	174512.499497636	12.02.2020
Mon008	scat	Carinthia 2020	131	135	188	188	266	266	214	214	205	213	170	182	132	132	143	143	216	216	178	186	196	200	Ktn20_LaM01	male	571913.390216266	171813.674495697	13.02.2020
Mon011	scat	Carinthia 2020	129	139	192	194	266	266	214	218	201	205	166	166	134	134	143	147	212	212	178	186	200	204	Ktn20_LiF3	female	462783.216642219	189499.223219825	04.02.2020
Mon015	scat	Carinthia 2020	129	139	192	194	0	0	214	218	201	205	166	166	134	134	143	147	212	212	178	186	200	204	Ktn20_LiF3	female	462990.506272868	189801.372071882	04.02.2020
Mon020	scat	Carinthia 2020	129	135	192	200	266	266	218	218	201	205	166	170	132	134	143	145	216	216	182	182	200	204	Ktn20_LaF01	female	565117.799179238	185334.220204985	10.02.2020
Mon021	scat	Carinthia 2020	129	135	192	192	264	266	218	222	201	205	166	170	130	132	141	143	216	216	182	182	204	204	Ktn20_LaM02	male	564467.555727337	180984.110456077	11.02.2020
Mon025	scat	Carinthia 2020	129	129	192	194	0	0	214	214	201	213	166	166	134	134	141	143	212	212	186	186	196	204	Ktn20_LiF5	female	464104.320642107	194092.310187717	05.02.2020
Mon027	scat	Carinthia 2020	129	129	192	194	262	264	214	218	201	201	170	170	130	134	141	143	208	224	178	182	200	200	Ktn20_LiM1	male	465722.035637781	196344.239955428	06.02.2020
Mon029	scat	Carinthia 2020	131	135	188	188	0	0	214	214	205	213	170	182	132	132	143	143	216	216	178	186	196	200	Ktn20_LaM01	male	568335.591076304	174834.301723208	12.02.2020
Mon040	scat	Carinthia 2020	129	131	194	200	266	266	218	218	201	213	170	170	132	134	143	145	216	216	182	182	200	200	Ktn20_LaF02	female	565117.248161147	185823.083274175	10.02.2020
Mon048	scat	Carinthia 2020	129	129	192	194	262	264	214	218	201	201	170	170	130	134	141	143	208	224	178	182	200	200	Ktn20_LiM1	male	466055.22743263	196685.736350669	06.02.2020
Mon054	scat	Carinthia 2020	129	129	192	194	0	0	214	214	201	213	166	166	134	134	141	143	212	212	186	186	196	204	Ktn20_LiF5	female	463875.75144134	193786.069335888	05.02.2020
Mon061	scat	Carinthia 2020	129	129	190	192	262	262	214	214	197	201	166	170	130	134	143	143	212	212	182	186	200	204	Ktn20_LiF2	female	462851.337466624	190694.987906372	04.02.2020
Mon066	scat	Carinthia 2020	129	129	192	194	0	0	214	214	201	213	166	166	134	134	141	143	212	212	186	186	196	204	Ktn20_LiF5	female	463827.371895777	193574.626011427	05.02.2020
Mon067	scat	Carinthia 2020	131	131	188	190	0	0	214	214	201	213	166	170	130	134	141	143	216	216	174	186	192	204	Ktn20_LaF03	female	569906.777853876	174524.306341982	12.02.2020
Mon068	scat	Carinthia 2020	131	131	188	190	264	266	214	214	201	213	166	170	130	134	141	143	216	216	174	186	192	204	Ktn20_LaF03	female	570546.435268322	173271.258465087	13.02.2020
Mon069	scat	Carinthia 2020	131	135	188	188	266	266	214	214	205	213	170	182	132	132	143	143	216	216	178	186	196	200	Ktn20_LaM01	male	570494.961390623	173353.762891508	13.02.2020
Mon072	scat	Carinthia 2020	129	135	192	192	0	0	218	222	201	205	166	170	130	132	141	143	216	216	182	182	204	204	Ktn20_LaM02	male	564359.973043248	180585.287429542	11.02.2020
Mon074	scat	Carinthia 2020	129	129	192	194	262	264	214	218	201	201	170	170	130	134	141	143	208	224	178	182	200	200	Ktn20_LiM1	male	470818.649204545	200171.755640645	07.02.2020
Mon077	scat	Carinthia 2020	131	135	188	188	266	266	214	214	205	213	170	182	132	132	143	143	216	216	178	186	196	200	Ktn20_LaM01	male	571320.806111938	172118.697877827	13.02.2020
Mon080	scat	Carinthia 2020	129	135	192	192	264	266	218	222	201	205	166	170	130	132	141	143	216	216	182	182	204	204	Ktn20_LaM02	male	564183.227538695	181838.282455489	10.02.2020
Mon083	scat	Carinthia 2020	129	129	0	0	0	0	214	214	197	201	166	170	130	134	143	143	212	212	182	186	200	204	Ktn20_LiF2	female	463875.75144134	193786.069335888	05.02.2020
Mon086	scat	Carinthia 2020	129	129	192	192	264	268	214	214	201	201	170	170	130	132	141	149	212	212	182	186	196	200	Ktn20_GuF01	female	534787.0117313	191849.687875591	28.02.2020
Mon087	scat	Carinthia 2020	129	135	192	192	264	266	218	222	201	205	166	170	130	132	141	143	216	216	182	182	204	204	Ktn20_LaM02	male	564396.521492472	181364.150280573	11.02.2020
Mon093	scat	Carinthia 2020	129	129	188	190	0	0	0	0	197	213	170	170	130	132	143	149	212	224	182	182	200	204	Ktn20_LiM3	male	463273.039366687	192567.756418086	05.02.2020
Mon095	scat	Carinthia 2020	129	131	194	200	266	266	218	218	201	213	170	170	132	134	143	145	216	216	182	182	200	200	Ktn20_LaF02	female	565101.120467604	186093.663473406	10.02.2020
Mon097	scat	Carinthia 2020	129	129	188	190	262	266	214	218	197	213	170	170	130	132	143	149	212	224	182	182	200	204	Ktn20_LiM3	male	464116.241558796	194078.997396056	05.02.2020
Mon098	scat	Carinthia 2020	129	129	190	192	262	262	214	214	197	201	166	170	130	134	143	143	212	212	182	186	200	204	Ktn20_LiF2	female	463683.603491525	193169.978215728	05.02.2020
Mon102	scat	Carinthia 2020	131	135	188	188	266	266	214	214	205	213	170	182	132	132	143	143	216	216	178	186	196	200	Ktn20_LaM01	male	572071.207935464	171665.354070053	13.02.2020
Mon105	scat	Carinthia 2020	129	129	188	190	262	266	214	218	197	213	170	170	130	132	143	149	212	224	182	182	200	204	Ktn20_LiM3	male	462846.929707729	189634.204444092	04.02.2020
Mon106	scat	Carinthia 2020	131	131	188	190	0	0	214	214	201	213	166	170	130	134	141	143	216	216	174	186	192	204	Ktn20_LaF03	female	569112.735102439	174692.11791891	12.02.2020
Mon107	scat	Carinthia 2020	129	129	190	192	262	262	214	214	197	201	166	170	130	134	143	143	212	212	182	186	200	204	Ktn20_LiF2	female	463802.14369131	193371.350852524	05.02.2020
Mon114	scat	Carinthia 2020	131	135	194	194	266	266	222	222	205	213	166	170	130	134	141	145	216	216	182	182	200	204	Ktn20_LaF06	female	565125.613815371	186341.59934694	10.02.2020
Mon116	scat	Carinthia 2020	129	129	188	188	262	268	218	218	201	205	170	170	132	134	141	145	212	216	182	186	192	204	Ktn20_GuM01	male	536501.45732615	185600.989690319	24.02.2020
Mon118	scat	Carinthia 2020	129	131	188	192	262	266	0	0	201	213	166	170	130	132	141	145	212	212	182	182	200	200	Ktn20_GuM04	male	535756.931297564	189010.548004092	25.02 2020
Mon119	scat	Carinthia 2020	129	129	192	192	262	262	214	218	201	201	166	170	132	134	147	149	212	224	174	182	196	204	Ktn20_LiM2	male	467446.062514194	197485.663405174	06.02.2020
Mon122	scat	Carinthia 2020	129	129	188	192	262	264	222	222	201	201	170	170	132	134	141	147	208	212	178	186	204	204	Ktn20_LiF4	female	468517.40696034	198131.40588366	06.02.2020
Mon125	scat	Carinthia 2020	129	135	192	192	264	266	218	222	201	205	166	170	130	132	141	143	216	216	182	182	204	204	Ktn20_LaM02	male	564353.870507207	181421.019723064	11.02.2020
Mon126	scat	Carinthia 2020	129	129	192	194	262	264	214	218	201	201	170	170	130	134	141	143	208	224	178	182	200	200	Ktn20_LiM1	male	466151.354562673	196721.676657468	06.02.2020
Mon127	scat	Carinthia 2020	131	139	190	194	266	266	218	226	201	201	170	182	132	134	143	143	212	216	182	182	200	200	Ktn20_LaM04	male	564825.633625595	184361.132019551	10.02.2020
Mon131	scat	Carinthia 2020	129	129	192	192	262	264	214	214	201	201	170	170	130	134	141	141	208	212	182	186	204	204	Ktn20_LiF1	female	467854.328150162	197705.078840409	06.02.2020
Mon134	scat	Carinthia 2020	129	129	0	0	0	0	214	214	201	213	166	166	134	134	141	143	212	212	186	186	196	204	Ktn20_LiF5	female	463010.166528126	190885.645128351	04.02.2020
Mon139	scat	Carinthia 2020	129	131	192	192	266	270	214	218	201	213	166	170	132	132	141	141	212	212	182	186	196	200	Ktn20_GuM03	male	534863.828621867	187283.252009371	25.02.2020
Mon140	scat	Carinthia 2020	129	129	194	194	268	268	214	218	201	201	170	170	130	132	141	141	216	216	182	186	200	204	Ktn20_GuM05	male	534360.031888627	195244.985144119	11.03.2020
Mon142	scat	Carinthia 2020	131	135	188	188	266	266	214	214	205	213	170	182	132	132	143	143	216	216	178	186	196	200	Ktn20_LaM01	male	568181.70455786	175023.40586774	12.02.2020
Mon143	scat	Carinthia 2020	129	131	194	200	266	266	218	218	201	213	170	170	132	134	143	145	216	216	182	182	200	200	Ktn20_LaF02	female	565060.096237659	185161.672011279	10.02.2020
Mon149	scat	Carinthia 2020	131	131	188	190	264	266	214	214	201	213	166	170	130	134	141	143	216	216	174	186	192	204	Ktn20_LaF03	female	568441.330499989	174771.199880897	12.02.2020
Mon154	scat	Carinthia 2020	129	135	192	192	264	266	218	222	201	205	166	170	130	132	141	143	216	216	182	182	204	204	Ktn20_LaM02	male	564326.514161804	180221.701958092	11.02.2020
Mon160	scat	Carinthia 2020	129	131	188	190	260	266	214	214	197	213	166	170	132	134	143	143	216	216	178	182	192	200	Ktn20_LaM03	male	570982.005725325	172347.255826061	13.02.2020
Mon161	scat	Carinthia 2020	131	131	188	188	266	266	214	214	201	205	170	182	132	134	143	143	216	216	178	186	192	204	Ktn20_LaF04	female	569770.519940528	174616.348320042	12.02.2020
Mon162	scat	Carinthia 2020	129	129	192	192	262	264	214	214	201	201	170	170	130	134	141	141	208	212	182	186	204	204	Ktn20_LiF1	female	468263.687886775	198057.152491442	06.02.2020
Mon163	scat	Carinthia 2020	129	129	192	192	262	264	214	214	201	201	170	170	130	134	141	141	208	212	182	186	204	204	Ktn20_LiF1	female	471160.76089709	201105.56143656	07.02.2020
Mon170	scat	Carinthia 2020	129	135	194	194	264	264	218	218	205	213	170	170	130	134	141	147	208	216	182	182	200	200	Ktn20_RaM1	male	529239.013499424	168824.95933605	22.04.2020
Mon171	scat	Carinthia 2020	129	135	192	200	0	0	218	218	201	205	166	170	132	134	143	145	216	216	182	182	200	204	Ktn20_LaF01	female	564217.687606517	181590.179168435	11.02.2020
Mon176	scat	Carinthia 2020	129	129	192	194	262	264	214	218	201	201	170	170	130	134	141	143	208	224	178	182	200	200	Ktn20_LiM1	male	471149.155561469	200984.566042026	07.02.2020
Mon180	scat	Carinthia 2020	129	129	192	194	262	264	214	218	201	201	170	170	130	134	141	143	208	224	178	182	200	200	Ktn20_LiM1	male	465939.399306596	196550.248465218	06.02.2020
Mon183	scat	Carinthia 2020	131	131	188	188	266	266	214	214	201	205	170	182	132	134	143	143	216	216	178	186	192	204	Ktn20_LaF04	female	570642.354459036	173144.060947526	13.02.2020
Mon185	scat	Carinthia 2020	129	129	192	194	0	0	214	214	201	213	166	166	134	134	141	143	212	212	186	186	196	204	Ktn20_LiF5	female	462892.932409859	190715.864042294	04.02.2020
Mon186	scat	Carinthia 2020	129	135	192	200	266	266	218	218	201	205	166	170	132	134	143	145	216	216	182	182	200	204	Ktn20_LaF01	female	565105.247331148	186262.664491377	10.02.2020
Mon187	scat	Carinthia 2020	129	129	192	192	262	264	214	214	201	201	170	170	130	134	141	141	208	212	182	186	204	204	Ktn20_LiF1	female	467280.021029289	197290.751094724	06.02.2020
Mon189	scat	Carinthia 2020	131	131	188	188	266	266	214	214	201	205	170	182	132	134	143	143	216	216	178	186	192	204	Ktn20_LaF04	female	568334.893262067	174834.774006464	12.02.2020
Mon193	scat	Carinthia 2020	131	131	188	190	264	266	214	214	201	213	166	170	130	134	141	143	216	216	174	186	192	204	Ktn20_LaF03	female	567104.141697461	176320.408095167	12.02.2020
Mon196	scat	Carinthia 2020	129	129	192	194	262	264	214	218	201	201	170	170	130	134	141	143	208	224	178	182	200	200	Ktn20_LiM1	male	465727.178566998	196329.467603291	06.02.2020
Mon197	scat	Carinthia 2020	129	129	192	192	264	268	214	214	201	201	170	170	130	132	141	149	212	212	182	186	196	200	Ktn20_GuF01	female	534630.620300527	189538.810107897	25.02.2020
Mon201	scat	Carinthia 2020	129	129	192	192	0	0	214	214	201	201	170	170	130	132	141	149	212	212	182	186	196	200	Ktn20_GuF01	female	534935.964215391	189495.270446045	24.02.2020
Mon203	scat	Carinthia 2020	129	129	188	188	262	268	218	218	201	205	170	170	132	134	141	145	212	216	182	186	192	204	Ktn20_GuM01	male	537592.037743851	183705.026870584	12.03.2020
Mon204	scat	Carinthia 2020	129	131	188	192	0	0	0	0	201	213	166	170	130	132	141	145	212	212	182	182	200	200	Ktn20_GuM04	male	533671.988682293	188946.976748675	28.02.2020
Mon210	scat	Carinthia 2020	129	129	192	192	262	264	214	214	201	201	170	170	130	134	141	141	208	212	182	186	204	204	Ktn20_LiF1	female	466864.493087669	197035.224719537	06.02.2020
Mon211	scat	Carinthia 2020	129	129	192	200	266	270	214	214	201	213	166	170	132	134	143	143	216	216	182	182	200	204	Ktn20_LaF05	female	564860.083101564	179494.774021432	11.02.2020
Mon215	scat	Carinthia 2020	129	129	190	192	266	268	214	218	213	213	170	170	130	134	141	145	212	216	178	182	200	204	Ktn20_GuM02	male	536810.534639076	185584.288044399	24.02.2020
Mon216	scat	Carinthia 2020	129	131	188	190	0	0	214	214	0	0	166	170	132	134	143	143	216	216	178	182	192	200	Ktn20_LaM03	male	572167.404246485	171570.419364952	13.02.2020
Mon218	scat	Carinthia 2020	129	131	188	190	260	266	214	214	197	213	166	170	132	134	143	143	216	216	178	182	192	200	Ktn20_LaM03	male	572457.525911489	171237.537333129	13.02.2020
Mon219	scat	Carinthia 2020	129	135	192	192	264	266	218	222	201	205	166	170	130	132	141	143	216	216	182	182	204	204	Ktn20_LaM02	male	564956.202527839	179411.068688734	11.02.2020
Mon220	scat	Carinthia 2020	129	129	192	192	0	0	214	214	201	201	170	170	130	132	141	149	212	212	182	186	196	200	Ktn20_GuF01	female	534061.182528045	189094.566604768	28.02.2020
Mon221	scat	Carinthia 2020	129	129	192	192	264	268	214	214	201	201	170	170	130	132	141	149	212	212	182	186	196	200	Ktn20_GuF01	female	534373.376907671	189297.153508255	28.02.2020
Mon222	scat	Carinthia 2020	129	129	192	192	264	268	214	214	201	201	170	170	130	132	141	149	212	212	182	186	196	200	Ktn20_GuF01	female	534378.372054815	189305.651745479	25.02.2020
Mon226	scat	Carinthia 2020	129	129	192	192	264	268	214	214	201	201	170	170	130	132	141	149	212	212	182	186	196	200	Ktn20_GuF01	female	533868.269334603	188949.499478986	28.02.2020
Mon227	scat	Carinthia 2020	129	129	192	192	264	268	214	214	201	201	170	170	130	132	141	149	212	212	182	186	196	200	Ktn20_GuF01	female	534929.021377967	189483.043817609	13.03.2020
Mon228	scat	Carinthia 2020	129	129	192	192	264	268	214	214	201	201	170	170	130	132	141	149	212	212	182	186	196	200	Ktn20_GuF01	female	534364.324476774	189289.006392387	28.02.2020
Mon229	scat	Carinthia 2020	129	129	192	192	264	268	214	214	201	201	170	170	130	132	141	149	212	212	182	186	196	200	Ktn20_GuF01	female	534929.021377967	189483.043817609	10.03.2020
Mon230	scat	Carinthia 2020	129	129	192	192	0	0	214	214	201	201	170	170	130	132	141	149	212	212	182	186	196	200	Ktn20_GuF01	female	534929.021377967	189483.043817609	13.03.2020
Mon231	scat	Carinthia 2020	129	131	188	192	262	266	218	218	201	213	166	170	130	132	141	145	212	212	182	182	200	200	Ktn20_GuM04	male	534360.031888627	195244.985144119	10.03.2020
Mon233	scat	Carinthia 2020	129	129	192	192	0	0	214	214	201	201	170	170	130	132	141	149	212	212	182	186	196	200	Ktn20_GuF01	female	534774.178065453	189551.073762722	25.02.2020
Mon234	scat	Carinthia 2020	129	131	188	192	262	266	218	218	201	213	166	170	130	132	141	145	212	212	182	182	200	200	Ktn20_GuM04	male	534341.009261626	194985.993146835	10.03.2020
Mon237	scat	Carinthia 2020	129	131	188	192	262	266	218	218	201	213	166	170	130	132	141	145	212	212	182	182	200	200	Ktn20_GuM04	male	534928.892488338	189479.949551113	12.03.2020
Mon238	scat	Carinthia 2020	129	129	192	192	264	268	214	214	201	201	170	170	130	132	141	149	212	212	182	186	196	200	Ktn20_GuF01	female	533821.77015426	190107.197896736	28.02.2020
Mon239	scat	Carinthia 2020	129	129	192	192	264	268	214	214	201	201	170	170	130	132	141	149	212	212	0	0	0	0	Ktn20_GuF01	female	534774.178065453	189551.073762722	25.02.2020
Mon246	scat	Carinthia 2020	129	129	188	188	262	268	218	218	201	205	170	170	132	134	141	145	212	216	182	186	192	204	Ktn20_GuM01	male	536550.542199103	184054.841867232	24.02.2020
Mon247	scat	Carinthia 2020	129	129	192	192	264	268	214	214	201	201	170	170	130	132	141	149	212	212	182	186	196	200	Ktn20_GuF01	female	534616.021952061	189533.952418176	25.02.2020
Mon249	scat	Carinthia 2020	129	131	188	192	262	266	218	218	201	213	166	170	130	132	141	145	212	212	182	182	200	200	Ktn20_GuM04	male	534929.021377967	189483.043817609	09.03.2020
Mon250	scat	Carinthia 2020	129	129	192	192	264	268	214	214	201	201	170	170	130	132	141	149	212	212	182	186	196	200	Ktn20_GuF01	female	534929.021377967	189483.043817609	10.03.2020
Mon252	scat	Carinthia 2020	129	129	192	192	0	0	214	214	201	201	170	170	130	132	141	149	212	212	182	186	196	200	Ktn20_GuF01	female	534060.44539497	189108.374830259	28.02.2021
Mon258	scat	Carinthia 2020	129	129	192	192	0	0	214	214	201	201	170	170	130	132	141	149	212	212	182	186	0	0	Ktn20_GuF01	female	535183.85965569	191809.617764385	29.02.2020
Mon264	scat	Carinthia 2020	129	129	192	192	264	268	214	214	201	201	170	170	130	132	141	149	212	212	182	186	196	200	Ktn20_GuF01	female	534371.852366169	189306.669892764	28.02.2020
FOH014	scat	Upper Austria	129	129	188	192	266	266	218	218	197	197	166	178	130	132	139	141	208	212	182	186	200	204	Ooe21_HM01	male	458876.600720339	348242.720185615	20.03.2021
FOH017	scat	Upper Austria	129	129	188	188	260	264	218	218	197	201	166	170	132	132	139	139	212	216	182	186	200	204	Ooe21_HW02	female	455690.202513159	355622.048386263	19.03.2021
FOH019	scat	Upper Austria	129	129	188	188	266	268	218	218	201	201	170	178	130	132	139	149	208	208	178	182	200	204	Ooe21_HW01	female	458852.082370933	348257.138724797	20.03.2021
FOH091	scat	Upper Austria	129	129	188	192	264	268	214	218	205	205	170	178	130	132	139	139	208	208	178	186	196	204	Ooe21_HM03	male	455527.016956298	357077.138892868	19.03.2021
FOH130	scat	Upper Austria	129	129	188	192	264	268	214	218	205	205	170	178	130	132	139	139	208	208	178	186	196	204	Ooe21_HM03	male	455834.107859884	359169.065591264	19.03.2021
FOH170	scat	Upper Austria	129	129	188	192	266	266	218	218	197	197	166	178	130	132	139	141	208	212	182	186	200	204	Ooe21_HM01	male	455611.42676953	357008.275033648	19.03.2021
FOH198	scat	Upper Austria	129	129	188	188	0	0	218	218	201	201	170	178	130	132	139	149	208	208	178	182	200	204	Ooe21_HW01	female	458173.491292729	350475.639985429	20.03.2021
FOH246	scat	Upper Austria	129	129	188	188	260	264	218	218	197	201	166	170	132	132	139	139	212	216	182	186	200	204	Ooe21_HW02	female	455560.668367393	356438.116746077	19.03.2021
FOH814	scat	Upper Austria	129	129	188	188	264	266	218	218	201	201	178	178	130	132	147	149	212	212	182	182	200	200	Ooe21_HM02	male	460473.505042661	343703.706083861	20.03.2021
FOH823	scat	Upper Austria	129	129	188	192	266	266	218	218	197	197	166	178	130	132	139	141	208	212	182	186	200	204	Ooe21_HM01	male	460033.106570891	343942.159309587	2021-03-20
FOH844	scat	Upper Austria	129	129	188	188	264	266	218	218	197	197	170	178	132	132	139	141	212	212	186	186	200	204	Ooe21_HW06	female	457425.523187977	353493.854530573	19.03.2021
FOH846	scat	Upper Austria	129	129	188	188	0	0	0	0	201	201	178	178	130	132	147	149	212	212	182	182	200	200	Ooe21_HM02	male	461343.107880159	343647.516887117	20.03.2021
FOH860	scat	Upper Austria	129	129	188	188	0	0	218	222	201	201	166	170	132	138	139	143	208	208	186	186	200	204	Ooe21_HW03	female	460044.266448399	343998.78371088	2021-03-20
FOH863	scat	Upper Austria	129	129	188	192	266	266	218	218	197	197	166	178	130	132	139	141	208	212	182	186	200	204	Ooe21_HM01	male	459923.9307571	344293.469883714	2021-03-20
FOH866	scat	Upper Austria	129	129	188	188	266	268	218	218	201	201	170	178	130	132	139	149	208	208	178	182	200	204	Ooe21_HW01	female	459856.591879528	344357.094831182	2021-03-20
FOH870	scat	Upper Austria	129	129	188	188	260	264	218	218	197	201	166	170	132	132	139	139	212	216	182	186	200	204	Ooe21_HW02	female	457420.935601122	353489.229393903	19.03.2021
FOH877	scat	Upper Austria	129	129	188	192	0	0	0	0	197	197	166	178	130	132	139	141	208	212	182	186	200	204	Ooe21_HM01	male	455492.282115319	356484.645285842	19.03.2021
FOH880	scat	Upper Austria	129	129	188	188	264	268	218	222	201	201	166	170	132	138	139	143	208	208	186	186	200	204	Ooe21_HW03	female	460036.515562455	344010.771789218	2021-03-20
FOH889	scat	Upper Austria	129	129	188	188	264	266	218	218	201	201	178	178	130	132	147	149	212	212	182	182	200	200	Ooe21_HM02	male	460366.032346833	343672.317536594	2021-03-20
FOH893	scat	Upper Austria	129	129	188	192	266	266	218	218	197	197	166	178	130	132	139	141	208	212	182	186	200	204	Ooe21_HM01	male	460042.683348296	344025.253363914	2021-03-20
FOH897	scat	Upper Austria	129	129	188	192	266	266	218	218	197	197	166	178	130	132	139	141	208	212	182	186	200	204	Ooe21_HM01	male	460027.85233936	343941.621027858	2021-03-20
FOH899	scat	Upper Austria	129	129	188	188	264	268	218	222	201	201	170	174	132	132	139	149	208	208	182	186	200	200	Ooe21_HW05	female	460687.876908603	343675.689409751	2021-03-20
FOH900	scat	Upper Austria	129	129	188	188	0	0	218	218	201	201	170	178	130	132	139	149	208	208	0	0	200	204	Ooe21_HW01	female	457534.83299139	351399.790702481	2021-03-19
FOH911	scat	Upper Austria	129	129	188	188	260	268	218	222	197	201	166	166	130	130	147	149	208	212	182	182	200	204	Ooe21_HW04	female	456078.472970755	359007.183516568	19.03.2021
FOH920	scat	Upper Austria	129	129	188	188	266	268	218	218	201	201	170	178	130	132	139	149	208	208	178	182	200	204	Ooe21_HW01	female	458072.883760485	350755.497976543	2021-03-19
FOH923	scat	Upper Austria	129	129	188	188	264	266	218	218	197	197	170	178	132	132	139	141	212	212	186	186	200	204	Ooe21_HW06	female	457170.794143437	354054.161536287	2021-03-19
FOH936	scat	Upper Austria	129	129	188	192	0	0	0	0	197	197	166	178	130	132	139	141	208	212	182	186	200	204	Ooe21_HM01	male	455527.016956298	357077.138892868	19.03.2021
FOH943	scat	Upper Austria	129	129	188	188	0	0	218	218	0	0	178	178	130	132	147	149	212	212	182	182	200	200	Ooe21_HM02	male	463275.874035435	342403.172439465	2021-03-20
FOH953	scat	Upper Austria	129	129	188	188	264	266	218	218	201	201	178	178	130	132	147	149	212	212	182	182	200	200	Ooe21_HM02	male	460689.223693846	343664.367698944	2021-03-20
FOH955	scat	Upper Austria	129	129	188	188	0	0	218	218	201	201	170	178	130	132	139	149	208	208	178	182	200	204	Ooe21_HW01	female	458965.797979459	348165.018177325	20.03.2021
FOH966	scat	Upper Austria	129	129	188	188	0	0	218	218	197	201	166	170	132	132	139	139	212	216	182	186	200	204	Ooe21_HW02	female	457236.786385354	353045.353894568	2021-03-19
FOH993	scat	Upper Austria	129	129	188	192	266	266	218	218	197	197	166	178	130	132	139	141	208	212	182	186	200	204	Ooe21_HM01	male	457128.86123472	352850.045051538	2021-03-19
FOI082	scat	Upper Austria	129	129	188	192	264	268	218	222	201	205	174	174	130	132	139	149	212	212	186	186	200	200	Ooe21_AW02	female	493295.970698792	367901.779952189	21.03.2021
FOI1003	scat	Upper Austria	129	129	188	194	260	264	218	218	201	205	170	178	130	132	139	143	208	208	182	186	196	200	Ooe21_AM03	male	493618.145692822	367792.938634648	22.03.2021
FOI149	scat	Upper Austria	129	129	188	192	264	264	218	222	201	213	166	174	130	132	141	149	212	212	178	186	192	200	Ooe21_AW01	female	489977.307371259	365888.538290421	22.03.2021
FOI736	scat	Upper Austria	129	129	188	194	260	264	218	218	201	205	170	178	130	132	139	143	208	208	182	186	196	200	Ooe21_AM03	male	500116.395687711	362436.31246427	21.03.2021
FOI743	scat	Upper Austria	129	129	188	192	0	0	218	222	201	205	174	174	130	132	139	149	212	212	186	186	200	200	Ooe21_AW02	female	490917.868873023	367455.29494787	21.03.2021
FOI746	scat	Upper Austria	129	129	188	194	260	264	218	218	201	205	170	178	130	132	139	143	208	208	182	186	196	200	Ooe21_AM03	male	500829.177360932	361867.302229933	2021-03-22
FOI757	scat	Upper Austria	129	129	188	192	264	268	214	218	201	213	174	178	130	132	139	141	0	0	178	182	192	192	Ooe21_AW06	female	497876.136804711	364783.8579498	21.03.2021
FOI765	scat	Upper Austria	129	129	188	194	260	266	218	222	201	201	174	178	130	132	139	139	208	208	186	186	196	208	Ooe21_AW08	female	499958.64072751	363363.318008968	2021-03-22
FOI778	scat	Upper Austria	129	129	188	188	264	268	218	222	201	205	174	178	130	132	147	149	212	216	182	186	192	200	Ooe21_AM02	male	491086.193268173	367475.187851718	21.03.2021
FOI794	scat	Upper Austria	129	129	194	194	260	266	218	226	201	209	178	178	130	132	139	139	208	212	182	190	196	204	Ooe21_AW03	female	499524.736885093	363345.814268839	21.03.2021
FOI805	scat	Upper Austria	129	129	188	192	0	0	218	222	201	205	174	174	130	132	139	149	212	212	186	186	200	200	Ooe21_AW02	female	493497.960593145	368577.445588091	22.03.2021
FOI806	scat	Upper Austria	129	129	0	0	0	0	214	218	201	213	178	178	130	130	139	139	208	212	182	186	196	196	Ooe21_AW09	female	500461.095195425	362480.812699869	2021-03-22
FOI807	scat	Upper Austria	129	129	188	194	260	266	218	222	201	201	0	0	130	132	139	139	208	208	186	186	196	208	Ooe21_AW08	female	500748.73217332	362154.736322067	2021-03-22
FOI808	scat	Upper Austria	129	129	188	194	260	264	218	218	201	205	170	178	130	132	139	143	208	208	182	186	196	200	Ooe21_AM03	male	499333.837397283	364020.10398528	21.03.2021
FOI818	scat	Upper Austria	129	129	188	194	260	264	218	218	201	205	170	178	130	132	139	143	208	208	182	186	196	200	Ooe21_AM03	male	496594.516491544	364662.007419144	2021-03-22
FOI819	scat	Upper Austria	129	129	188	194	260	264	218	218	201	205	170	178	130	132	139	143	208	208	182	186	196	200	Ooe21_AM03	male	499044.439521834	364400.923121391	21.03.2021
FOI820	scat	Upper Austria	129	129	188	194	260	264	218	218	201	205	170	178	130	132	139	143	208	208	182	186	196	200	Ooe21_AM03	male	493613.791050749	367796.309480264	22.03.2021
FOI824	scat	Upper Austria	129	129	188	188	264	268	218	218	201	213	174	178	130	130	139	141	208	216	182	182	192	192	Ooe21_AW10	female	493749.940156837	365971.758826915	2021-03-21
FOI829	scat	Upper Austria	129	129	188	188	260	264	214	218	201	205	170	174	130	134	141	147	204	204	178	182	192	192	Ooe21_AM01	male	490033.549835094	365393.184812477	21.03.2021
FOI830	scat	Upper Austria	129	129	188	194	260	266	218	222	201	201	174	178	130	132	139	139	208	208	186	186	196	208	Ooe21_AW08	female	499580.452923513	364214.382538393	2021-03-22
FOI832	scat	Upper Austria	129	129	188	194	260	264	214	218	201	213	178	178	130	130	139	139	208	212	182	186	196	196	Ooe21_AW09	female	498360.63022264	365259.009278797	2021-03-22
FOI833	scat	Upper Austria	129	129	188	192	264	268	214	218	201	213	174	178	130	132	139	141	208	208	178	182	192	192	Ooe21_AW06	female	494347.506543091	363630.115439549	2021-03-21
FOI849	scat	Upper Austria	129	129	188	192	264	268	218	222	201	205	174	174	130	132	139	149	212	212	186	186	200	200	Ooe21_AW02	female	490773.593214486	367672.778434577	22.03.2021
FOI858	scat	Upper Austria	129	129	188	188	264	264	214	222	201	201	174	178	130	130	147	149	212	216	178	182	192	204	Ooe21_AW04	female	488851.42314208	365510.896934261	21.03.2021
FOI872	scat	Upper Austria	129	129	188	188	264	264	218	218	0	0	166	170	130	130	139	141	212	216	178	182	192	192	Ooe21_AW07	female	490843.446969935	367443.752074907	21.03.2021
FOI873	scat	Upper Austria	129	129	188	194	260	266	218	222	201	201	174	178	130	132	139	139	208	208	186	186	196	208	Ooe21_AW08	female	499687.641096382	363884.864623951	2021-03-22
FOI881	scat	Upper Austria	129	129	188	194	260	264	218	218	201	205	170	178	130	132	139	143	208	208	182	186	196	200	Ooe21_AM03	male	499334.475279976	364021.028451324	21.03.2021
FOI886	scat	Upper Austria	129	129	188	194	260	264	218	218	201	205	170	178	130	132	139	143	208	208	182	186	196	200	Ooe21_AM03	male	500121.948571541	362433.303266308	21.03.2021
FOI887	scat	Upper Austria	129	129	188	194	260	264	218	218	201	205	170	178	130	132	139	143	208	208	182	186	196	200	Ooe21_AM03	male	499047.037057463	364404.963859503	21.03.2021
FOI888	scat	Upper Austria	129	129	188	192	264	268	218	218	201	205	178	178	130	134	145	145	216	216	178	186	192	200	Ooe21_AW05	female	486247.626130629	368436.212204369	22.03.2021
FOI939	scat	Upper Austria	129	129	188	194	260	264	0	0	201	213	178	178	130	130	139	139	208	212	182	186	196	196	Ooe21_AW09	female	500264.772161524	362840.557772062	2021-03-22
FOI945	scat	Upper Austria	129	129	0	0	260	264	218	218	201	205	170	178	130	132	139	143	208	208	0	0	196	200	Ooe21_AM03	male	493593.490011975	366768.498289633	21.03.2021
FOI946	scat	Upper Austria	129	129	188	192	268	268	214	214	201	201	174	178	130	130	139	147	208	208	178	186	192	192	Ooe21_AM04	male	497876.940299588	364783.387745772	21.03.2021
FOI994	scat	Upper Austria	129	129	188	192	264	268	218	222	201	205	174	174	130	132	139	149	212	212	186	186	200	200	Ooe21_AW02	female	492517.47117653	368535.459713735	21.03.2021
FOJ116	scat	Upper Austria	129	129	188	188	262	264	214	214	0	0	166	170	130	130	141	149	0	0	182	186	204	204	Ooe21_DW03	female	544963.758957522	305198.032890286	01.04.2021
FOJ1166	scat	Upper Austria	129	129	188	188	264	266	218	218	201	205	166	178	130	130	143	149	212	216	182	186	192	204	Ooe21_DW01	female	544476.806907091	305282.380339698	01.04.2021
FOJ1247	scat	Upper Austria	129	129	188	188	262	264	214	214	205	205	166	170	130	130	141	149	212	216	182	186	204	204	Ooe21_DW03	female	547539.54598907	302368.093899636	01.04.2021
FOJ1260	scat	Upper Austria	129	129	192	192	268	268	218	218	213	213	166	166	132	132	143	147	216	216	178	186	200	204	Ooe21_DM02	male	545575.750717651	303111.120893346	25.03.2021
FOJ1261	scat	Upper Austria	129	129	194	194	264	264	218	218	201	201	170	170	130	134	141	143	212	212	182	182	200	204	Ooe21_DM01	male	547627.021333271	302426.433466904	25.03.2021
FOJ140	scat	Upper Austria	129	129	188	192	0	0	214	218	201	201	170	178	134	134	143	149	212	220	182	186	192	200	Ooe21_DW02	female	532987.463498272	310347.760922823	26.03.2021
FOJ460	scat	Upper Austria	129	129	192	192	268	268	218	218	213	213	166	166	132	132	143	147	216	216	178	186	200	204	Ooe21_DM02	male	546692.791357022	302164.205564034	25.03.2021
FOJ473	scat	Upper Austria	129	129	192	192	268	268	218	218	213	213	166	166	132	132	143	147	216	216	178	186	200	204	Ooe21_DM02	male	547290.965729916	302311.015148259	25.03.2021
FOJ523	scat	Upper Austria	129	129	192	192	268	268	218	218	213	213	166	166	132	132	143	147	216	216	178	186	200	204	Ooe21_DM02	male	545562.98594733	303097.297656397	25.03.2021
FOJ539	scat	Upper Austria	129	129	192	192	268	268	218	218	213	213	166	166	132	132	0	0	216	216	178	186	200	204	Ooe21_DM02	male	546276.266243489	302504.239986435	25.03.2021
FOJ744	scat	Upper Austria	129	129	194	194	264	264	218	218	201	201	170	170	130	134	141	143	212	212	182	182	200	204	Ooe21_DM01	male	545509.127946098	304339.513446615	01.04.2021
FOJ762	scat	Upper Austria	129	129	188	188	260	268	214	214	201	201	170	170	134	134	139	149	212	212	182	186	200	200	Ooe21_DM03	male	528525.372926366	310483.664578997	26.03.2021
FOJ772	scat	Upper Austria	129	129	188	192	264	268	214	218	201	201	170	178	134	134	143	149	212	220	182	186	192	200	Ooe21_DW02	female	534475.718075718	306974.768483999	26.03.2021
FOJ787	scat	Upper Austria	129	129	188	188	264	266	218	218	201	205	166	178	130	130	143	149	212	216	182	186	192	204	Ooe21_DW01	female	546355.850297609	302297.902756521	25.03.2021
FOJ903	scat	Upper Austria	129	129	188	192	264	268	214	218	201	201	170	178	134	134	143	149	212	220	182	186	192	200	Ooe21_DW02	female	534277.563824885	306393.966695898	25.03.2021
FOJ944	scat	Upper Austria	129	129	188	188	260	268	214	214	201	201	170	170	134	134	139	149	212	212	0	0	200	200	Ooe21_DM03	male	532046.684167424	310328.784451148	26.03.2021
FOK1005	scat	Upper Austria	129	129	188	188	268	268	218	218	201	201	170	174	130	134	149	149	212	212	186	186	200	204	Ooe21_BW03	female	492563.58749883	392737.532976448	19.03.2021
FOK461	scat	Upper Austria	129	129	188	188	0	0	214	218	201	201	174	182	130	130	147	147	212	212	182	186	204	204	Ooe21_BW07	female	501662.307672896	383317.051249783	20.03.2021
FOK462	scat	Upper Austria	129	129	188	192	0	0	214	222	205	205	170	174	132	136	139	143	208	216	182	186	200	200	Ooe21_BM02	male	497851.092580354	388028.420042799	20.03.2021
FOK464	scat	Upper Austria	129	129	188	192	260	268	214	222	205	205	170	174	132	136	139	143	208	216	182	186	200	200	Ooe21_BM02	male	494858.171174846	391043.751636799	19.03.2021
FOK472	scat	Upper Austria	129	145	188	192	264	266	214	222	213	213	166	170	130	134	141	143	208	212	182	186	200	208	Ooe21_BW02	female	497111.297826211	388696.016947595	20.03.2021
FOK474	scat	Upper Austria	129	129	188	188	260	264	214	218	201	205	170	174	130	132	139	139	204	216	182	186	192	200	Ooe21_BM01	male	494081.645981944	391847.438705417	19.03.2021
FOK476	scat	Upper Austria	129	129	194	198	266	268	214	222	201	205	166	170	130	138	141	143	208	212	182	186	200	204	Ooe21_BW10	female	499959.231551678	386264.418540834	20.03.2021
FOK478	scat	Upper Austria	129	129	188	188	260	268	214	214	205	205	170	178	132	134	139	143	212	212	182	182	192	196	Ooe21_BM03	male	500123.7214084	385770.811278405	20.03.2021
FOK493	scat	Upper Austria	129	129	188	194	266	268	214	218	201	213	170	170	130	130	149	149	208	208	178	186	192	200	Ooe21_BM04	male	490563.881962062	394693.699934258	19.03.2021
FOK495	scat	Upper Austria	129	129	188	188	260	264	214	218	201	205	170	174	130	132	139	139	204	216	182	186	192	200	Ooe21_BM01	male	493551.589347018	392224.595208932	19.03.2021
FOK497	scat	Upper Austria	129	145	188	192	264	266	214	222	213	213	166	170	130	134	141	143	208	212	182	186	200	208	Ooe21_BW02	female	496979.101219439	388773.378755825	20.03.2021
FOK516	scat	Upper Austria	129	145	188	192	264	266	214	222	213	213	166	170	130	134	141	143	208	212	182	186	200	208	Ooe21_BW02	female	497547.773350745	388027.460469035	20.03.2021
FOK535	scat	Upper Austria	129	129	194	198	266	268	214	222	201	205	166	170	130	138	141	143	208	212	182	186	200	204	Ooe21_BW10	female	500837.775757436	384428.368597908	20.03.2021
FOK541	scat	Upper Austria	129	129	194	198	266	268	214	222	201	205	166	170	130	138	141	143	208	212	0	0	200	204	Ooe21_BW10	female	500873.16193704	385241.438413257	20.03.2021
FOK559	scat	Upper Austria	129	129	188	188	264	268	214	218	201	201	174	182	130	130	147	147	212	212	182	186	204	204	Ooe21_BW07	female	501189.864650982	383685.635649085	20.03.2021
FOK577	scat	Upper Austria	129	145	188	192	264	266	214	222	213	213	166	170	130	134	141	143	208	212	182	186	200	208	Ooe21_BW02	female	496843.251762741	388725.357467393	20.03.2021
FOK597	scat	Upper Austria	129	145	188	192	264	266	214	222	213	213	166	170	130	134	141	143	208	212	182	186	200	208	Ooe21_BW02	female	497066.306925456	388770.824988759	20.03.2021
FOK688	scat	Upper Austria	129	145	188	192	264	264	214	218	205	213	170	178	130	134	143	147	212	212	178	186	196	200	Ooe21_BW06	female	498343.515755264	387905.198317768	20.03.2021
FOK703	scat	Upper Austria	129	145	188	192	264	264	214	218	205	213	170	178	130	134	143	147	212	212	178	186	196	200	Ooe21_BW06	female	499030.464541334	386984.725872709	20.03.2021
FOK734	scat	Upper Austria	129	145	188	192	264	264	214	218	205	213	170	178	130	134	143	147	212	212	178	186	196	200	Ooe21_BW06	female	499940.24559389	386744.680497475	20.03.2021
FOK857	scat	Upper Austria	129	129	188	188	264	264	218	222	201	213	174	182	130	130	147	149	212	212	182	186	200	204	Ooe21_BW09	female	501627.054606939	383454.825527878	20.03.2021
FOK896	scat	Upper Austria	129	129	188	192	260	268	218	222	201	201	166	170	134	134	149	149	212	220	182	186	200	204	Ooe21_BW01	female	489780.603360679	395269.35875496	19.03.2021
FOK904	scat	Upper Austria	129	145	188	188	260	264	218	222	201	201	170	174	130	134	139	149	208	220	186	186	200	204	Ooe21_BW05	female	487764.72710013	396090.115899338	19.03.2021
FOK919	scat	Upper Austria	129	129	188	192	260	268	218	222	201	201	166	170	134	134	149	149	212	220	182	186	200	204	Ooe21_BW01	female	490844.235791664	394195.03965529	19.03.2021
FOK929	scat	Upper Austria	129	129	188	194	264	264	214	222	201	201	166	170	130	134	143	149	208	212	182	182	192	196	Ooe21_BW04	female	486590.704072513	395953.992051031	19.03.2021
FOK934	scat	Upper Austria	129	145	188	192	264	264	214	218	205	213	170	178	130	134	143	147	212	212	178	186	196	200	Ooe21_BW06	female	499412.093764635	387044.721862875	20.03.2021
FOK937	scat	Upper Austria	129	145	188	188	260	264	218	222	201	201	170	174	130	134	139	149	208	220	186	186	200	204	Ooe21_BW05	female	489817.197141714	395213.062053688	19.03.2021
FOK938	scat	Upper Austria	129	129	188	192	260	268	218	222	201	201	166	170	134	134	149	149	212	220	182	186	200	204	Ooe21_BW01	female	490583.393359024	394321.05188906	19.03.2021
FOK940	scat	Upper Austria	129	145	188	188	260	264	218	222	201	201	170	174	130	134	139	149	208	220	186	186	200	204	Ooe21_BW05	female	487466.782465316	395946.903771038	19.03.2021
FOK954	scat	Upper Austria	129	129	188	188	268	268	218	218	201	201	170	174	130	134	149	149	212	212	186	186	200	204	Ooe21_BW03	female	494125.85243782	391842.785709284	19.03.2021
FOK961	scat	Upper Austria	129	129	188	188	260	264	214	218	201	205	170	174	130	132	139	139	204	216	182	186	192	200	Ooe21_BM01	male	489802.591159644	395253.29811899	19.03.2021
FOK967	scat	Upper Austria	129	129	188	188	260	264	214	218	201	205	170	174	130	132	139	139	204	216	182	186	192	200	Ooe21_BM01	male	488761.945656166	395032.241972877	19.03.2021
FOK968	scat	Upper Austria	129	145	188	192	268	268	214	218	201	201	170	174	130	134	147	149	208	212	186	186	200	204	Ooe21_BW08	female	495185.735275907	390880.327235236	19.03.2021
FOK975	scat	Upper Austria	129	129	188	188	268	268	218	218	201	201	170	174	130	134	149	149	212	212	186	186	0	0	Ooe21_BW03	female	492079.047005413	392919.626318906	19.03.2021
FOK977	scat	Upper Austria	129	145	188	192	264	264	214	218	205	213	170	178	130	134	143	147	212	212	178	186	196	200	Ooe21_BW06	female	498513.11976331	387899.977128036	20.03.2021
FOK990	scat	Upper Austria	129	129	188	192	0	0	214	222	205	205	170	174	132	136	139	143	208	216	182	186	200	200	Ooe21_BM02	male	495679.015508922	390491.392598988	19.03.2021
FOK999	scat	Upper Austria	129	129	188	188	264	268	214	218	201	201	174	182	130	130	147	147	212	212	182	186	204	204	Ooe21_BW07	female	501321.494061401	383629.780119286	20.03.2021
FOL1002	scat	Upper Austria	129	129	188	192	266	266	218	226	0	0	170	178	130	138	139	143	208	216	182	186	192	204	Ooe21_EM03	male	507920.910329893	337514.650561465	28.03.2021
FOL1095	scat	Upper Austria	129	145	188	192	0	0	218	218	201	201	170	178	134	138	143	149	208	212	182	182	192	200	Ooe21_EW06	female	505990.767858189	337179.917333831	28.03.2021
FOL1108	scat	Upper Austria	129	129	188	192	260	264	222	226	205	205	166	170	130	138	143	143	208	224	182	186	200	204	Ooe21_EW04	female	505618.104608144	336823.051234231	28.03.2021
FOL1115	scat	Upper Austria	129	129	188	192	264	266	218	218	197	201	166	178	130	132	139	149	208	224	182	186	200	200	Ooe21_EW01	female	515308.25923772	340525.260880693	28.03.2021
FOL1118	scat	Upper Austria	129	145	188	190	260	266	226	226	205	205	174	178	130	130	139	141	216	216	186	186	192	204	Ooe21_EM01	male	513541.575043716	340063.412392176	28.03.2021
FOL1144	scat	Upper Austria	129	141	0	0	260	264	214	218	201	201	0	0	132	134	139	147	212	212	186	186	196	200	Ooe21_EM05	male	502485.274910658	335552.305307893	28.03.2021
FOL1154	scat	Upper Austria	129	145	188	192	264	266	222	222	201	205	170	174	130	134	141	147	208	216	182	186	200	200	Ooe21_EW02	female	515305.628708516	340510.974096333	28.03.2021
FOL1170	scat	Upper Austria	129	129	188	192	260	268	226	226	201	201	166	178	128	134	141	149	212	212	186	186	192	192	Ooe21_EW03	female	525236.16866072	347799.210286003	27.03.2021
FOL1206	scat	Upper Austria	129	129	188	192	260	268	226	226	201	201	166	178	128	134	141	149	212	212	186	186	192	192	Ooe21_EW03	female	525267.783054988	347845.144708877	27.03.2021
FOL1210	scat	Upper Austria	129	143	188	190	260	266	214	214	205	205	166	178	130	132	143	149	208	208	174	186	192	200	Ooe21_EM02	male	516278.213367624	341013.116876267	28.03.2021
FOL1227	scat	Upper Austria	129	145	192	192	266	268	214	214	205	205	170	174	134	138	141	143	212	216	182	186	200	200	Ooe21_EW05	female	489963.261758887	367808.270772753	22.03.2021
FOL1230	scat	Upper Austria	129	129	188	194	260	268	218	218	201	213	166	178	130	136	139	139	212	212	178	186	200	200	Ooe21_EW08	female	519802.504940792	343171.044129867	27.03.2021
FOL1234	scat	Upper Austria	129	143	188	190	0	0	214	214	205	205	166	178	130	132	143	149	208	208	174	186	192	200	Ooe21_EM02	male	516283.712366232	341017.742191091	27.03.2021
FOL468	scat	Upper Austria	129	129	190	194	260	266	218	222	201	201	166	170	130	138	147	149	212	212	182	182	200	204	Ooe21_EW07	female	513491.895599038	340048.041894423	28.03.2021
FOL685	scat	Upper Austria	129	129	188	192	260	268	226	226	201	201	166	178	128	134	141	149	212	212	186	186	192	192	Ooe21_EW03	male	526491.638827674	348207.435958979	27.03.2021
FOL737	scat	Upper Austria	129	143	188	190	260	266	214	214	205	205	166	178	130	132	143	149	208	208	174	186	192	200	Ooe21_EM02	male	516415.370271364	340627.960144837	27.03.2021
FOL742	scat	Upper Austria	129	145	188	192	0	0	0	0	201	205	170	174	130	134	141	147	208	216	182	186	200	200	Ooe21_EW02	female	515502.359271013	341016.849918195	28.03.2021
FOL769	scat	Upper Austria	129	145	188	190	260	266	226	226	205	205	174	178	130	130	139	141	216	216	186	186	192	204	Ooe21_EM01	male	513620.281560425	340156.303920265	28.03.2021
FOL785	scat	Upper Austria	129	129	190	194	260	266	218	222	201	201	200	204	130	138	147	149	212	212	182	182	200	204	Ooe21_EW07	female	513568.233238312	340255.783334453	28.03.2021
FOL816	scat	Upper Austria	129	145	192	192	266	268	214	214	205	205	170	174	134	138	141	143	212	216	182	186	200	200	Ooe21_EW05	female	507928.287278216	337522.866222818	28.03.2021
FOL865	scat	Upper Austria	129	129	188	192	260	266	218	226	201	205	166	170	130	130	143	149	208	212	182	186	192	204	Ooe21_EM04	male	524952.541884871	347612.176358883	27.03.2021
FOL882	scat	Upper Austria	129	129	188	192	0	0	0	0	201	201	166	178	128	134	141	149	212	212	186	186	192	192	Ooe21_EW03	male	524302.546880809	346778.497974722	27.03.2021
FOL965	scat	Upper Austria	129	145	188	192	0	0	222	222	201	205	170	174	130	134	141	147	208	216	182	186	200	200	Ooe21_EW02	female	516282.781861139	341033.609751321	28.03.2021
FOM1001	scat	Upper Austria	129	131	188	192	0	0	0	0	201	205	166	170	130	134	139	143	212	216	182	186	196	204	Ooe21_FW01	female	471973.07828602	276956.072870988	28.03.2021
FOM1016	scat	Upper Austria	129	129	188	192	266	266	218	226	185	185	166	174	130	130	143	149	212	216	182	186	200	200	Ooe21_FM04	male	471808.098801324	277457.723462465	28.03.2021
FOM1029	scat	Upper Austria	129	129	188	192	266	268	216	226	185	201	166	170	130	130	143	149	212	216	182	186	192	200	Ooe21_FM02	male	471681.325287238	283530.513592332	28.03.2021
FOM1038	scat	Upper Austria	129	131	188	192	266	268	214	226	201	205	166	170	130	134	139	143	212	216	182	186	196	204	Ooe21_FW01	female	472136.983817837	276870.553756461	28.03.2021
FOM1039	scat	Upper Austria	129	131	188	192	266	268	214	226	201	205	166	170	130	134	139	143	212	216	182	186	196	204	Ooe21_FW01	female	471985.226750709	277326.364689366	28.03.2021
FOM1044	scat	Upper Austria	129	129	188	192	0	0	226	226	0	0	170	174	130	134	143	149	216	216	182	186	200	200	Ooe21_FW02	female	471942.845785399	283055.605222263	28.03.2021
FOM1049	scat	Upper Austria	129	129	192	192	266	268	0	0	185	201	170	170	130	130	143	143	208	212	182	186	200	204	Ooe21_FW06	female	480141.715189824	294096.251183408	27.03.2021
FOM1067	scat	Upper Austria	129	135	188	192	268	268	214	226	201	205	170	174	130	130	143	149	0	0	0	0	200	200	Ooe21_FW03	female	471385.905988778	282212.155394677	28.03.2021
FOM1070	scat	Upper Austria	129	129	188	192	266	268	226	226	185	201	170	174	130	134	143	149	216	216	182	186	200	200	Ooe21_FW02	female	471665.009422156	285719.714282482	28.03.2021
FOM1072	scat	Upper Austria	129	145	188	192	268	268	218	226	185	205	170	170	130	130	143	143	212	216	182	186	192	200	Ooe21_FM01	male	471149.247659406	285359.817881237	28.03.2021
FOM1076	scat	Upper Austria	129	129	188	192	266	268	216	226	0	0	166	170	130	130	143	149	212	216	182	186	192	200	Ooe21_FM02	male	471036.620302737	284255.327283381	28.03.2021
FOM1079	scat	Upper Austria	129	129	192	192	266	268	226	226	0	0	170	170	130	130	143	143	208	212	182	186	200	204	Ooe21_FW06	female	480383.67989737	294256.504085148	27.03.2021
FOM1097	scat	Upper Austria	129	135	188	192	268	268	214	226	201	205	170	174	130	130	143	149	212	216	182	186	200	200	Ooe21_FW03	female	471386.981497032	282027.850334638	28.03.2021
FOM1099	scat	Upper Austria	129	129	188	192	0	0	218	226	185	185	166	174	130	130	143	149	0	0	182	186	200	200	Ooe21_FM04	male	470872.15183732	278094.705500849	28.03.2021
FOM1104	scat	Upper Austria	129	129	188	192	0	0	0	0	185	185	166	174	130	130	143	149	212	216	182	186	200	200	Ooe21_FM04	male	470598.27895822	279589.539542189	28.03.2021
FOM1110	scat	Upper Austria	129	129	192	192	266	268	226	226	185	201	170	170	130	130	143	143	208	212	182	186	200	204	Ooe21_FW06	female	479754.865955108	292951.245248959	27.03.2021
FOM1128	scat	Upper Austria	129	129	192	194	266	268	218	226	205	205	174	174	130	130	141	149	212	216	182	182	204	204	Ooe21_FW04	female	483095.576671682	297037.640689703	27.03.2021
FOM1149	scat	Upper Austria	129	131	188	192	260	266	218	218	185	205	170	170	130	130	143	149	208	212	182	186	196	204	Ooe21_FW05	female	478776.635271194	291932.437956883	27.03.2021
FOM1153	scat	Upper Austria	129	145	188	192	266	268	216	226	185	185	166	166	130	130	143	149	212	216	174	182	192	200	Ooe21_FW07	female	476566.580149519	289980.525534067	27.03.2021
FOM1173	scat	Upper Austria	129	131	188	192	0	0	218	218	185	205	170	170	130	130	143	149	208	212	182	186	196	204	Ooe21_FW05	female	481035.869684614	295056.04710529	27.03.2021
FOM1180	scat	Upper Austria	129	131	188	192	0	0	218	218	185	205	170	170	130	130	143	149	0	0	182	186	196	204	Ooe21_FW05	female	481676.061919998	295409.72950698	27.03.2021
FOM1187	scat	Upper Austria	129	131	188	192	260	266	218	218	185	205	170	170	130	130	143	149	208	212	182	186	0	0	Ooe21_FW05	female	480458.409271986	294583.78998163	27.03.2021
FOM1189	scat	Upper Austria	129	129	192	194	266	268	218	226	205	205	174	174	130	130	141	149	212	216	182	182	204	204	Ooe21_FW04	female	482510.465452357	296525.102102709	27.03.2021
FOM1231	scat	Upper Austria	129	129	192	192	266	268	226	226	201	201	166	174	130	134	143	143	212	212	174	186	200	204	Ooe21_FW08	female	470640.149081402	279646.390425898	28.03.2021
FOM1276	scat	Upper Austria	129	129	192	194	266	268	0	0	205	205	174	174	130	130	141	149	212	216	182	182	204	204	Ooe21_FW04	female	482798.957797497	296906.986133737	27.03.2021
FOM486	scat	Upper Austria	129	129	188	192	266	268	216	226	185	201	166	170	130	130	143	149	212	216	182	186	192	200	Ooe21_FM02	male	471319.341720306	281747.771755072	28.03.2021
FOM712	scat	Upper Austria	129	145	188	192	0	0	216	226	185	185	166	166	130	130	143	149	212	216	174	182	192	200	Ooe21_FW07	female	474176.38197879	287702.620804638	27.03.2021
FOM983	scat	Upper Austria	129	135	188	192	268	268	214	226	201	205	170	174	130	130	143	149	0	0	182	186	200	200	Ooe21_FW03	female	471443.815791933	282506.896736938	28.03.2021
FOM995	scat	Upper Austria	129	129	192	192	268	268	214	226	201	201	166	170	130	134	143	149	212	216	182	182	200	200	Ooe21_FM03	male	473878.44739186	287643.261933481	27.03.2021
FON013	scat	Upper Austria	129	129	188	188	264	268	214	218	201	201	170	178	134	134	145	145	212	212	178	182	196	204	Ooe21_CW03	female	553436.97890921	367916.365040092	14.03.2021
FON147	scat	Upper Austria	129	129	188	192	264	264	214	218	201	205	178	178	130	134	141	145	212	216	178	178	196	196	Ooe21_CW04	female	553270.038131756	368592.815582097	14.03.2021
FON156	scat	Upper Austria	129	129	188	192	264	264	214	218	201	205	178	178	130	134	141	145	212	216	178	178	196	196	Ooe21_CW04	female	553098.338541111	369398.162645903	14.03.2021
FON203	scat	Upper Austria	129	143	194	194	268	268	214	218	205	205	166	166	134	134	139	143	0	0	186	186	0	0	Ooe21_CW05	female	553375.550228899	366591.471736018	14.03.2021
FON481	scat	Upper Austria	129	129	192	192	260	268	214	218	201	205	166	170	134	134	143	149	212	216	182	182	200	200	Ooe21_CW01	female	552380.59480996	372074.796834764	14.03.2021
FON492	scat	Upper Austria	129	143	190	194	268	268	214	222	201	205	166	170	134	134	139	143	208	212	182	186	200	200	Ooe21_CW02	female	553166.329450218	366579.547430282	14.03.2021
FON507	scat	Upper Austria	129	131	188	192	0	0	218	218	205	213	170	170	132	134	143	143	212	212	182	186	200	200	Ooe21_CM04	male	552927.088608245	371004.261998965	14.03.2021
FON510	scat	Upper Austria	129	143	190	194	268	268	214	222	201	205	166	170	134	134	139	143	208	212	182	186	200	200	Ooe21_CW02	female	553754.353528008	367190.021870853	14.03.2021
FON519	scat	Upper Austria	129	129	188	188	260	268	0	0	205	213	170	170	132	132	139	143	208	212	182	186	192	192	Ooe21_CW06	female	546357.864324139	364205.035048353	13.03.2021
FON521	scat	Upper Austria	129	129	192	192	0	0	214	218	201	205	166	170	134	134	143	149	0	0	182	182	200	200	Ooe21_CW01	female	550174.713882814	375551.349778742	14.03.2021
FON526	scat	Upper Austria	129	131	188	192	266	268	218	218	205	213	170	170	132	134	143	143	212	212	182	186	200	200	Ooe21_CM04	male	551608.829143461	373648.883298509	14.03.2021
FON527	scat	Upper Austria	129	129	194	194	268	268	218	222	201	205	166	166	130	134	139	143	208	212	182	186	192	200	Ooe21_CM05	male	553569.498600592	367354.582449726	14.03.2021
FON536	scat	Upper Austria	129	129	188	194	264	268	214	218	201	201	170	178	134	134	139	145	0	0	178	182	196	204	Ooe21_CM03	male	553273.739580779	368052.04736848	14.03.2021
FON544	scat	Upper Austria	129	129	192	192	260	268	214	218	201	205	166	170	134	134	143	149	212	216	182	182	200	200	Ooe21_CW01	female	551100.39608041	374224.052673427	14.03.2021
FON555	scat	Upper Austria	129	131	188	192	266	268	218	218	205	213	170	170	132	134	143	143	212	212	182	186	200	200	Ooe21_CM04	male	550129.168428742	374755.183122309	14.03.2021
FON557	scat	Upper Austria	129	143	194	194	0	0	214	218	205	205	166	166	134	134	139	143	208	212	186	186	0	0	Ooe21_CW05	female	553376.50745949	366589.963048765	14.03.2021
FON588	scat	Upper Austria	129	129	192	192	260	268	214	218	201	205	166	170	134	134	143	149	212	216	182	182	200	200	Ooe21_CW01	female	552369.047196855	372404.076053803	14.03.2021
FON590	scat	Upper Austria	129	129	188	194	266	268	222	222	201	201	166	166	134	134	143	145	208	208	182	186	200	200	Ooe21_CM02	male	546597.25541659	363151.684813608	15.03.2021
FON593	scat	Upper Austria	129	129	192	192	260	268	214	218	201	205	166	170	134	134	143	149	212	216	182	182	200	200	Ooe21_CW01	female	552417.48664115	372688.762033605	14.03.2021
FON594	scat	Upper Austria	129	129	188	192	260	260	218	218	205	213	170	170	130	132	139	141	212	216	182	186	192	204	Ooe21_CM01	male	547110.005027091	365208.355648601	15.03.2021
FON603	scat	Upper Austria	129	129	188	194	266	268	222	222	201	201	166	166	134	134	143	145	208	208	182	186	200	200	Ooe21_CM02	male	546321.033013027	363654.211510244	15.03.2021
FON604	scat	Upper Austria	129	129	188	188	264	268	214	218	201	201	170	178	134	134	145	145	212	212	178	182	196	204	Ooe21_CW03	female	552925.606871489	371003.331906536	14.03.2021
FON615	scat	Upper Austria	129	129	188	194	266	268	222	222	201	201	166	166	134	134	143	145	208	208	182	186	200	200	Ooe21_CM02	male	546632.999615669	362322.921984589	15.03.2021
FON630	scat	Upper Austria	129	129	188	194	266	268	222	222	201	201	166	166	134	134	143	145	208	208	182	186	200	200	Ooe21_CM02	male	546722.753667427	362791.477391576	15.03.2021
FON632	scat	Upper Austria	129	129	188	194	266	268	222	222	201	201	166	166	134	134	143	145	208	208	182	186	200	200	Ooe21_CM02	male	546361.732497509	364191.510829165	15.03.2021
FON644	scat	Upper Austria	129	129	188	188	0	0	0	0	201	201	170	178	134	134	145	145	212	212	178	182	196	204	Ooe21_CW03	female	553542.338959187	367375.564012052	14.03.2021
FON679	scat	Upper Austria	129	129	188	192	264	264	0	0	201	205	178	178	130	134	141	145	0	0	178	178	196	196	Ooe21_CW04	female	552681.835447584	371452.805895767	14.03.2021
FON683	scat	Upper Austria	129	129	188	194	266	268	222	222	201	201	166	166	134	134	143	145	208	208	182	186	200	200	Ooe21_CM02	male	546692.240033456	364618.102499974	15.03.2021
FON684	scat	Upper Austria	129	129	188	194	266	268	222	222	201	201	166	166	134	134	143	145	208	208	182	186	200	200	Ooe21_CM02	male	546548.145346673	363395.758156944	15.03.2021
FON700	scat	Upper Austria	129	129	0	0	266	268	222	222	201	201	166	166	134	134	143	145	208	208	0	0	200	200	Ooe21_CM02	male	546136.618872616	362108.341800202	15.03.2021
FON707	scat	Upper Austria	129	129	188	188	260	268	222	226	205	213	170	170	132	132	139	143	208	212	182	186	192	192	Ooe21_CW06	female	545424.925457309	362411.612586113	15.03.2021
FON708	scat	Upper Austria	129	129	192	192	260	268	214	218	201	205	166	170	134	134	143	149	212	216	182	182	200	200	Ooe21_CW01	female	551968.350327203	373182.856489981	14.03.2021
FON715	scat	Upper Austria	129	129	188	194	264	268	214	218	201	201	170	178	134	134	139	145	208	212	178	182	196	204	Ooe21_CM03	male	553466.79960473	369024.315628962	14.03.2021
FON717	scat	Upper Austria	129	129	188	194	266	268	222	222	201	201	166	166	134	134	143	145	208	208	182	186	200	200	Ooe21_CM02	male	545599.258162406	362475.192116866	15.03.2021
FON728	scat	Upper Austria	129	129	192	192	260	268	214	218	201	205	166	170	134	134	143	149	212	216	182	182	200	200	Ooe21_CW01	female	550389.761499779	374544.108475606	14.03.2021
FON729	scat	Upper Austria	129	129	188	188	0	0	222	226	205	213	170	170	132	132	139	143	208	212	182	186	192	192	Ooe21_CW06	female	546770.832002874	362494.640509567	13.03.2021
FON731	scat	Upper Austria	129	129	188	188	260	268	0	0	205	213	170	170	132	132	139	143	208	212	182	186	0	0	Ooe21_CW06	female	546589.639705907	363317.389980043	15.03.2021
FONDF01	scat	Upper Austria	129	143	190	194	268	268	214	222	201	205	0	0	134	134	139	143	0	0	182	186	200	200	Ooe21_CW02	female	552031.35721498	366785.517478364	15.03.2021
FONDF04	scat	Upper Austria	129	143	190	194	268	268	214	222	201	205	166	170	134	134	139	143	208	212	182	186	200	200	Ooe21_CW02	female	551198.450120326	366178.648901808	15.03.2021
FONDF06	scat	Upper Austria	129	143	190	194	268	268	0	0	201	205	166	170	134	134	139	143	208	212	182	186	200	200	Ooe21_CW02	female	550940.370844385	366166.605893034	15.03.2021
FONDF11	scat	Upper Austria	129	129	192	194	264	268	214	218	201	205	166	178	130	134	143	145	208	216	178	182	196	200	Ooe21_CM06	male	549554.646191975	365842.61698326	15.03.2021
FONDF14	scat	Upper Austria	129	129	188	192	260	260	218	218	205	213	170	170	130	132	139	141	212	216	182	186	192	204	Ooe21_CM01	male	547512.251303484	365348.277504242	15.03.2021
FONRS03	scat	Upper Austria	129	143	194	194	268	268	214	218	205	205	166	166	134	134	139	143	208	212	186	186	200	200	Ooe21_CW05	female	550510.811327454	366084.800617661	15.03.2021
FONRS06	scat	Upper Austria	129	143	194	194	268	268	0	0	205	205	166	166	134	134	139	143	0	0	186	186	200	200	Ooe21_CW05	female	550133.641055882	365516.430068222	15.03.2021
FONRS09	scat	Upper Austria	129	143	194	194	268	268	214	218	205	205	166	166	134	134	139	143	208	212	186	186	200	200	Ooe21_CW05	female	548662.463280813	365390.594773653	15.03.2021
FOO561	scat	Upper Austria	129	129	188	192	0	0	218	218	0	0	178	178	130	132	139	141	216	216	182	186	200	204	Ooe21_GM02	male	449477.121447816	321312.467841621	09.03.2021
FOO563	scat	Upper Austria	129	129	188	192	264	266	218	218	197	205	178	178	130	132	139	141	216	216	182	186	200	204	Ooe21_GM02	male	449665.82501559	321423.63202419	09.03.2021
FOO570	scat	Upper Austria	129	129	188	192	260	260	218	218	205	205	166	178	134	138	147	149	212	212	178	182	200	204	Ooe21_GW02	female	440856.422777711	322562.798889356	11.03.2021
FOO573	scat	Upper Austria	129	129	188	192	264	266	218	218	197	205	178	178	130	132	139	141	216	216	182	186	200	204	Ooe21_GM02	male	448908.414089288	320920.063953282	09.03.2021
FOO578	scat	Upper Austria	129	129	188	188	264	266	218	218	197	205	166	178	130	130	141	143	212	216	182	186	192	200	Ooe21_GW04	female	448194.779100056	320534.002568393	09.03.2021
FOO579	scat	Upper Austria	129	129	188	192	264	266	218	218	197	205	178	178	130	132	139	141	216	216	182	186	200	204	Ooe21_GM02	male	447588.311156453	320467.317100842	09.03.2021
FOO580	scat	Upper Austria	129	129	188	188	264	266	218	218	197	205	166	178	130	130	141	143	0	0	182	186	192	200	Ooe21_GW04	female	447328.211441839	320485.571703647	09.03.2021
FOO582	scat	Upper Austria	129	129	188	192	260	260	218	218	205	205	166	178	134	138	147	149	212	212	178	182	200	204	Ooe21_GW02	female	440172.101848546	323266.028221866	09.03.2021
FOO586	scat	Upper Austria	129	145	188	192	260	264	218	218	205	209	178	178	130	138	139	149	212	216	182	182	196	204	Ooe21_GM03	male	439748.738428799	324065.475887518	09.03.2021
FOO589	scat	Upper Austria	129	129	188	188	260	260	218	218	205	205	166	178	130	134	139	149	212	216	178	186	200	204	Ooe21_GW01	female	439748.738428799	324065.475887518	09.03.2021
FOO595	scat	Upper Austria	129	145	188	192	260	264	218	218	205	209	178	178	130	132	139	143	216	216	182	186	196	204	Ooe21_GM01	male	438844.6870388	325401.852558258	09.03.2021
FOO599	scat	Upper Austria	129	145	188	192	260	264	218	218	205	209	178	178	130	132	139	143	216	216	182	186	196	204	Ooe21_GM01	male	438208.921166154	326416.672090604	09.03.2021
FOO600	scat	Upper Austria	129	129	188	188	260	260	218	218	205	205	166	178	130	134	139	149	212	216	178	186	200	204	Ooe21_GW01	female	437182.787866856	327771.022304677	10.03.2021
FOO601	scat	Upper Austria	129	129	188	192	260	260	218	218	205	205	166	178	134	138	147	149	212	212	178	182	200	204	Ooe21_GW02	female	437326.881553338	327578.999674285	10.03.2021
FOO605	scat	Upper Austria	129	129	188	192	260	260	218	218	205	205	166	178	0	0	147	149	212	212	178	182	200	204	Ooe21_GW02	female	436965.52177143	328337.280645648	10.03.2021
FOO617	scat	Upper Austria	129	129	188	188	260	260	218	222	201	201	0	0	130	130	143	149	0	0	178	178	196	200	Ooe21_GW03	female	436940.919917712	330377.838869777	10.03.2021
FOO625	scat	Upper Austria	129	145	188	192	260	260	218	218	197	201	166	170	130	134	143	149	212	212	182	186	196	196	Ooe21_GM04	male	434691.785767141	334295.768059228	10.03.2021
FOO626	scat	Upper Austria	129	129	188	188	0	0	218	222	201	201	166	178	130	130	143	149	208	224	178	178	196	200	Ooe21_GW03	female	435970.166755201	332693.460867553	10.03.2021
FOO635	scat	Upper Austria	129	145	188	192	260	260	218	218	197	201	166	170	130	134	143	149	212	212	182	186	196	196	Ooe21_GM04	male	435293.650603843	333897.419425161	10.03.2021
FOO643	scat	Upper Austria	129	145	188	192	260	260	218	218	197	201	166	170	130	134	143	149	212	212	182	186	196	196	Ooe21_GM04	male	436119.286850893	332675.745386245	10.03.2021
FOO646	scat	Upper Austria	129	145	188	192	260	264	218	218	205	209	178	178	130	132	139	143	216	216	182	186	196	204	Ooe21_GM01	male	439542.10089609	324348.842515346	11.03.2021
FOO647	scat	Upper Austria	129	129	188	188	264	266	218	218	197	205	166	178	130	130	141	143	212	216	182	186	192	200	Ooe21_GW04	female	449470.186739877	321301.238461647	10.03.2021
FOO648	scat	Upper Austria	129	129	188	188	264	266	218	218	197	205	166	178	130	130	141	143	212	216	182	186	192	200	Ooe21_GW04	female	449470.186739877	321301.238461647	10.03.2021
FOO654	scat	Upper Austria	129	145	188	192	260	264	218	218	205	209	178	178	130	132	139	143	216	216	182	186	196	204	Ooe21_GM01	male	439542.10089609	324348.842515346	11.03.2021
FOO655	scat	Upper Austria	129	129	188	188	0	0	218	222	201	201	166	178	130	130	143	149	208	224	178	178	196	200	Ooe21_GW03	female	436450.053768679	331585.234068225	11.03.2021
FOO660	scat	Upper Austria	129	145	188	192	260	264	218	218	205	209	178	178	130	132	139	143	216	216	182	186	196	204	Ooe21_GM01	male	438493.147107953	325990.993189399	11.03.2021
FOO664	scat	Upper Austria	129	145	188	192	260	260	218	218	197	201	166	170	130	134	143	149	212	212	182	186	196	196	Ooe21_GM04	male	436516.959576259	331451.421475833	11.03.2021
FOO666	scat	Upper Austria	129	129	188	192	0	0	218	218	0	0	178	178	130	132	139	141	216	216	182	186	200	204	Ooe21_GM02	male	442803.609097779	320179.655655396	11.03.2021
FOO681	scat	Upper Austria	129	129	188	192	260	260	218	218	205	205	166	178	134	138	147	149	212	212	178	182	200	204	Ooe21_GW02	female	437175.08007073	329159.288367738	11.03.2021
FOA288	scat	Salzburg	129	129	192	194	0	0	0	0	205	213	170	178	134	134	149	149	212	212	182	186	192	200	Szb21_AF03	female	366237	234525	Salzburg 1
FOA297	scat	Salzburg	129	129	192	194	0	0	222	222	205	213	170	178	134	134	149	149	0	0	182	186	192	200	Szb21_AF03	female	373894	236065	Salzburg 1
FOA324	scat	Salzburg	129	129	192	194	268	268	218	218	201	201	166	178	130	134	143	149	208	216	186	186	200	204	Szb21_AM01	male	383072	238324	Salzburg 1
FOA332	scat	Salzburg	129	129	188	192	264	264	218	222	213	213	166	178	134	136	141	149	208	212	182	186	192	200	Szb21_AF01	female	382235	238213	Salzburg 1
FOA338	scat	Salzburg	129	141	188	188	264	266	218	218	201	213	178	178	134	136	141	143	208	212	182	186	200	204	Szb21_AF02	female	378637	238040	Salzburg 1
FOA345	scat	Salzburg	129	141	188	188	0	0	0	0	201	201	174	178	130	134	143	143	208	208	182	182	200	204	Szb21_AM02	male	378679	238060	Salzburg 1
FOA346	scat	Salzburg	129	141	188	188	264	266	218	218	201	213	178	178	134	136	141	143	208	212	182	186	200	204	Szb21_AF02	female	378591	238029	Salzburg 1
FOA348	scat	Salzburg	129	141	188	188	0	0	0	0	201	213	178	178	134	136	141	143	208	212	182	186	200	204	Szb21_AF02	female	380146	238182	Salzburg 1
FOA350	scat	Salzburg	129	141	188	188	264	266	214	222	201	213	166	174	134	136	143	149	208	208	182	182	200	204	Szb21_AF05	female	372883	235780	Salzburg 1
FOA362	scat	Salzburg	129	129	192	194	268	268	218	218	201	201	166	178	130	134	143	149	208	216	186	186	200	204	Szb21_AM01	male	383073	238317	Salzburg 2
FOA365	scat	Salzburg	129	141	188	188	264	266	218	218	201	213	178	178	134	136	141	143	208	212	182	186	200	204	Szb21_AF02	female	379782	238223	Salzburg 1
FOA373	scat	Salzburg	129	141	188	188	264	266	218	218	201	213	178	178	134	136	141	143	208	212	182	186	200	204	Szb21_AF02	female	381249	238134	Salzburg 1
FOA374	scat	Salzburg	129	141	188	188	260	266	0	0	201	201	174	178	130	134	143	143	208	208	182	182	200	204	Szb21_AM02	male	378053	237728	Salzburg 1
FOA382	scat	Salzburg	129	129	192	194	268	268	218	218	201	201	166	178	130	134	143	149	208	216	186	186	200	204	Szb21_AM01	male	382170	238243	Salzburg 1
FOA387	scat	Salzburg	129	129	188	192	264	264	218	222	205	213	166	178	134	136	149	149	208	212	182	186	200	200	Szb21_AF06	female	372170	235485	Salzburg 1
FOA400	scat	Salzburg	129	141	188	188	260	266	214	214	201	201	174	178	130	134	143	143	208	208	182	182	200	204	Szb21_AM02	male	369462	234225	Salzburg 1
FOA405	scat	Salzburg	129	129	192	192	266	268	218	218	205	213	170	170	130	130	145	149	208	208	182	186	192	204	Szb21_AF04	female	388315	238654	Salzburg 1
FOA444	scat	Salzburg	129	141	188	188	0	0	0	0	201	213	178	178	134	136	141	143	208	212	182	186	200	204	Szb21_AF02	female	378680	238068	Salzburg 2
FOA452	scat	Salzburg	129	129	188	192	264	264	218	222	213	213	166	178	134	136	141	149	208	212	182	186	192	200	Szb21_AF01	female	381715	238151	Salzburg 1
FOA639	scat	Salzburg	129	129	192	194	264	266	222	222	205	213	170	178	134	134	149	149	212	212	182	186	192	200	Szb21_AF03	female	363985	233779	Salzburg 2
FOA645	scat	Salzburg	129	141	188	188	0	0	214	214	201	201	174	178	130	134	143	143	208	208	182	182	200	204	Szb21_AM02	male	378539	238002	Salzburg 2
FOA662	scat	Salzburg	129	129	0	0	264	266	222	222	205	213	170	178	134	134	149	149	212	212	182	186	192	200	Szb21_AF03	female	377028	237504	Salzburg 2
FOA669	scat	Salzburg	129	141	188	188	264	266	218	218	201	213	178	178	134	136	141	143	208	212	182	186	200	204	Szb21_AF02	female	380707	238099	Salzburg 2
FOA711	scat	Salzburg	129	141	188	188	260	266	214	214	201	201	174	178	130	134	143	143	208	208	182	182	200	204	Szb21_AM02	male	366310	234443	Salzburg 2
FOB285	scat	Salzburg	129	145	192	192	264	266	214	214	201	205	166	174	130	134	143	149	208	208	182	186	196	200	Szb21_BM01	male	411852	260544	Salzburg 1
FOB290	scat	Salzburg	129	143	188	192	260	266	214	214	205	205	166	174	128	130	143	143	212	216	178	186	196	200	Szb21_BF01	female	403178	275685	Salzburg 1
FOB293	scat	Salzburg	129	129	188	192	260	266	222	222	201	205	170	170	132	134	141	143	216	216	178	186	196	204	Szb21_BF03	female	406072	265006	Salzburg 1
FOB294	scat	Salzburg	129	145	188	192	264	266	214	214	205	205	170	174	134	134	143	143	208	216	178	186	196	196	Szb21_BF04	female	404378	267107	Salzburg 1
FOB295	scat	Salzburg	129	143	188	192	260	266	214	214	205	205	166	174	128	130	143	143	212	216	178	186	196	200	Szb21_BF01	female	403191	275721	Salzburg 1
FOB296	scat	Salzburg	129	145	188	192	268	268	214	214	205	205	166	170	130	134	143	149	208	212	178	178	192	196	Szb21_BM03	male	411861	260426	Salzburg 2
FOB315	scat	Salzburg	129	145	192	192	264	266	214	214	201	205	166	174	130	134	143	149	208	208	182	186	196	200	Szb21_BM01	male	410859	261285	Salzburg 2
FOB316	scat	Salzburg	129	145	192	192	0	0	214	214	201	205	166	174	130	134	143	149	208	208	182	186	196	200	Szb21_BM01	male	404591	266409	Salzburg 1
FOB319	scat	Salzburg	129	145	188	192	268	268	0	0	205	205	166	170	130	134	143	149	208	212	178	178	192	196	Szb21_BM03	male	411700	259372	Salzburg 1
FOB320	scat	Salzburg	129	143	188	192	260	266	214	214	205	205	166	174	128	130	143	143	212	216	178	186	196	200	Szb21_BF01	female	403264	275834	Salzburg 2
FOB321	scat	Salzburg	129	129	188	192	260	266	222	222	201	205	170	170	132	134	141	143	216	216	178	186	196	204	Szb21_BF03	female	411846	260542	Salzburg 1
FOB323	scat	Salzburg	129	145	192	192	264	266	214	214	0	0	166	174	130	134	143	149	208	208	182	186	196	200	Szb21_BM01	male	411269	261169	Salzburg 1
FOB328	scat	Salzburg	129	145	192	192	264	266	214	214	201	205	166	174	130	134	143	149	208	208	182	186	196	200	Szb21_BM01	male	404392	267056	Salzburg 1
FOB331	scat	Salzburg	129	129	188	194	268	268	218	222	201	201	170	174	130	130	143	149	208	208	182	186	200	204	Szb21_BF02	female	402158	271969	Salzburg 2
FOB339	scat	Salzburg	129	129	188	194	268	268	218	222	201	201	170	174	130	130	143	149	208	208	182	186	200	204	Szb21_BF02	female	402159	271970	Salzburg 1
FOB342	scat	Salzburg	129	145	188	192	266	266	214	222	201	205	166	178	130	134	149	149	212	216	186	186	200	204	Szb21_BF05	female	411755	253767	Salzburg 2
FOB351	scat	Salzburg	129	145	192	192	264	266	214	214	201	205	166	174	130	134	143	149	208	208	182	186	196	200	Szb21_BM01	male	406849	263680	Salzburg 2
FOB355	scat	Salzburg	129	145	192	192	264	266	214	214	201	205	166	174	130	134	143	149	208	208	182	186	196	200	Szb21_BM01	male	406058	265011	Salzburg 1
FOB359	scat	Salzburg	129	145	192	192	264	266	214	214	201	205	166	174	130	134	143	149	208	208	182	186	196	200	Szb21_BM01	male	410463	261460	Salzburg 1
FOB366	scat	Salzburg	129	129	188	192	268	268	216	216	201	201	174	178	130	130	143	149	208	216	182	186	200	200	Szb21_BM02	male	402170	271976	Salzburg 1
FOB370	scat	Salzburg	129	129	188	192	260	266	222	222	201	205	170	170	132	134	141	143	216	216	178	186	196	204	Szb21_BF03	female	406952	263566	Salzburg 1
FOB371	scat	Salzburg	129	143	188	192	260	268	222	222	201	205	170	178	134	134	143	149	212	216	182	182	200	200	Szb21_BM04	male	403883	267563	Salzburg 2
FOB377	scat	Salzburg	129	129	188	192	260	266	222	222	201	205	170	170	132	134	141	143	216	216	178	186	196	204	Szb21_BF03	female	406154	264830	Salzburg 2
FOB378	scat	Salzburg	129	145	192	192	0	0	214	214	201	205	166	174	130	134	143	149	208	208	182	186	196	200	Szb21_BM01	male	404873	266091	Salzburg 1
FOB379	scat	Salzburg	129	145	192	192	264	266	214	214	201	205	166	174	130	134	143	149	208	208	182	186	196	200	Szb21_BM01	male	411633	261072	Salzburg 1
FOB380	scat	Salzburg	129	129	188	192	268	268	216	216	201	201	174	178	130	130	143	149	208	216	182	186	200	200	Szb21_BM02	male	403254	275842	Salzburg 1
FOB381	scat	Salzburg	129	129	188	192	268	268	216	216	201	201	174	178	130	130	143	149	208	216	182	186	200	200	Szb21_BM02	male	403264	275834	Salzburg 1
FOB385	scat	Salzburg	129	145	192	192	264	266	214	214	201	205	166	174	130	134	143	149	208	208	182	186	196	200	Szb21_BM01	male	406079	264946	Salzburg 1
FOB388	scat	Salzburg	129	145	188	192	268	268	0	0	205	205	166	170	130	134	143	149	208	212	178	178	192	196	Szb21_BM03	male	411864	260530	Salzburg 1
FOB396	scat	Salzburg	129	143	188	192	260	266	214	214	205	205	166	174	128	130	143	143	212	216	178	186	196	200	Szb21_BF01	female	402955	275162	Salzburg 2
FOB397	scat	Salzburg	129	145	192	192	0	0	214	214	201	205	166	174	130	134	143	149	208	208	182	186	196	200	Szb21_BM01	male	406079	264946	Salzburg 2
FOB398	scat	Salzburg	129	129	188	192	268	268	216	216	201	201	174	178	130	130	143	149	208	216	182	186	200	200	Szb21_BM02	male	402159	271976	Salzburg 1
FOB401	scat	Salzburg	129	143	188	192	260	268	222	222	201	205	170	178	134	134	143	149	212	216	182	182	200	200	Szb21_BM04	male	403919	267514	Salzburg 1
FOB403	scat	Salzburg	129	129	188	192	260	266	222	222	0	0	170	170	132	134	141	143	216	216	178	186	196	204	Szb21_BF03	female	404219	267237	Salzburg 1
FOB409	scat	Salzburg	129	145	192	192	0	0	214	214	201	205	166	174	130	134	143	149	208	208	182	186	196	200	Szb21_BM01	male	409440	262200	Salzburg 2
FOB420	scat	Salzburg	129	145	188	192	0	0	0	0	205	205	166	170	130	134	143	149	208	212	178	178	192	196	Szb21_BM03	male	411877	260399	Salzburg 1
FOB423	scat	Salzburg	0	0	192	192	264	266	214	214	201	205	0	0	130	134	143	149	208	208	182	186	196	200	Szb21_BM01	male	410860	261290	Salzburg 1
FOB425	scat	Salzburg	129	145	192	192	264	266	214	214	201	205	166	174	130	134	143	149	208	208	182	186	196	200	Szb21_BM01	male	409087	262333	Salzburg 1
FOB434	scat	Salzburg	129	145	192	192	264	266	214	214	201	205	166	174	130	134	143	149	208	208	182	186	196	200	Szb21_BM01	male	410911	261257	Salzburg 1
FOB441	scat	Salzburg	129	129	188	192	260	266	222	222	201	205	170	170	132	134	141	143	216	216	178	186	196	204	Szb21_BF03	female	406977	263543	Salzburg 2
FOB443	scat	Salzburg	129	145	192	192	264	266	214	214	201	205	166	174	130	134	143	149	208	208	182	186	196	200	Szb21_BM01	male	411019	261242	Salzburg 1
FOB447	scat	Salzburg	129	143	0	0	260	268	222	222	201	205	170	178	134	134	143	149	0	0	182	182	200	200	Szb21_BM04	male	403905	267594	Salzburg 1
FOB450	scat	Salzburg	129	129	188	192	0	0	216	216	201	201	174	178	130	130	143	149	208	216	182	186	200	200	Szb21_BM02	male	402165	271973	Salzburg 2
FOB453	scat	Salzburg	129	145	188	192	264	266	214	214	205	205	170	174	134	134	143	143	208	216	178	186	196	196	Szb21_BF04	female	404388	267059	Salzburg 1
FOB564	scat	Salzburg	129	145	192	192	0	0	0	0	201	205	166	174	130	134	143	149	208	208	182	186	196	200	Szb21_BM01	male	406065	264981	Salzburg 2
FOB633	scat	Salzburg	129	129	188	192	268	268	216	216	201	201	174	178	130	130	143	149	208	216	182	186	200	200	Szb21_BM02	male	404090	276671	Salzburg 2
FOB699	scat	Salzburg	129	129	192	194	266	268	214	222	201	201	178	178	130	130	143	149	208	216	182	186	204	204	Szb21_BF06	female	411391	255611	Salzburg 2
FOB721	scat	Salzburg	129	129	188	192	0	0	222	222	201	205	170	170	132	134	141	143	216	216	178	186	196	204	Szb21_BF03	female	403882	267580	Salzburg 2
FOC011	scat	Salzburg	129	145	188	188	260	268	218	222	205	205	170	178	132	134	147	149	212	212	186	186	200	204	Szb21_CM02	male	439058	243240	Salzburg 6
FOC018	scat	Salzburg	129	129	190	194	0	0	0	0	213	213	170	170	130	134	139	143	212	224	182	186	196	204	Szb21_CM01	male	439678	231560	Salzburg 5
FOC024	scat	Salzburg	129	129	188	192	264	268	218	218	213	213	166	166	128	132	141	143	208	212	182	182	200	204	Szb21_CF03	female	440175	246329	Salzburg 5
FOC025	scat	Salzburg	129	129	190	194	0	0	222	226	213	213	170	170	130	134	139	143	212	224	0	0	196	204	Szb21_CM01	male	440088	229543	Salzburg 5
FOC067	scat	Salzburg	129	145	188	188	260	268	218	222	205	205	170	178	132	134	147	149	212	212	186	186	200	204	Szb21_CM02	male	438646	242880	Salzburg 6
FOC068	scat	Salzburg	129	145	188	192	264	268	218	218	209	213	174	178	132	134	139	149	212	212	182	186	192	204	Szb21_CF01	female	440175	246329	Salzburg 4
FOC086	scat	Salzburg	129	129	190	194	0	0	0	0	213	213	170	170	130	134	139	143	212	224	182	186	196	204	Szb21_CM01	male	440304	228913	Salzburg 5
FOC114	scat	Salzburg	129	129	188	192	0	0	218	218	213	213	166	166	128	132	141	143	208	212	182	182	200	204	Szb21_CF03	female	439617	245303	Salzburg 4
FOC118	scat	Salzburg	129	145	188	188	260	268	218	222	205	205	170	178	132	134	147	149	212	212	186	186	200	204	Szb21_CM02	male	438613	243243	Salzburg 5
FOC122	scat	Salzburg	129	129	190	194	264	268	222	226	213	213	170	170	130	134	139	143	212	224	182	186	196	204	Szb21_CM01	male	441040	227801	Salzburg 5
FOC129	scat	Salzburg	129	145	188	188	0	0	218	222	205	205	170	178	0	0	147	149	212	212	186	186	200	204	Szb21_CM02	male	439748	244472	Salzburg 4
FOC152	scat	Salzburg	129	141	188	188	260	268	218	218	201	205	166	174	130	130	141	149	212	216	186	186	204	204	Szb21_CF02	female	439652	232194	Salzburg 5
FOC154	scat	Salzburg	129	129	190	194	0	0	222	226	213	213	170	170	130	134	139	143	0	0	182	186	196	204	Szb21_CM01	male	440572	236713	Salzburg 5
FOC161	scat	Salzburg	129	145	188	188	260	268	218	222	205	205	170	178	132	134	147	149	212	212	186	186	200	204	Szb21_CM02	male	438613	243243	Salzburg 6
FOC171	scat	Salzburg	129	129	190	194	264	268	222	226	213	213	170	170	130	134	139	143	212	224	182	186	196	204	Szb21_CM01	male	440776	228150	Salzburg 5
FOC179	scat	Salzburg	129	141	188	188	0	0	0	0	201	205	166	174	130	130	141	149	212	216	186	186	204	204	Szb21_CF02	female	443213	225817	Salzburg 6
FOC181	scat	Salzburg	129	145	188	188	260	268	218	222	205	205	170	178	132	134	147	149	212	212	186	186	200	204	Szb21_CM02	male	439242	243792	Salzburg 6
FOC195	scat	Salzburg	129	141	188	188	260	268	218	218	0	0	166	174	130	130	141	149	212	216	186	186	204	204	Szb21_CF02	female	443662	225659	Salzburg 5
FOC197	scat	Salzburg	129	141	188	188	260	268	218	218	201	205	166	174	130	130	141	149	212	216	186	186	204	204	Szb21_CF02	female	443212	225821	Salzburg 5
FOC202	scat	Salzburg	129	129	188	188	260	264	214	218	201	213	166	170	130	134	147	149	212	212	182	186	200	204	Szb21_CM03	male	443196	225846	Salzburg 5
FOC208	scat	Salzburg	129	145	188	188	260	268	218	222	205	205	170	178	132	134	147	149	212	212	186	186	200	204	Szb21_CM02	male	438613	243243	Salzburg 6
FOC209	scat	Salzburg	129	141	188	188	0	0	218	218	201	205	166	174	130	130	141	149	212	216	186	186	204	204	Szb21_CF02	female	439932	236065	Salzburg 5
FOC213	scat	Salzburg	129	129	188	192	0	0	218	218	213	213	166	166	128	132	141	143	208	212	182	182	200	204	Szb21_CF03	female	440175	246329	Salzburg 4
FOC221	scat	Salzburg	129	129	190	194	264	268	222	226	213	213	170	170	130	134	139	143	212	224	182	186	196	204	Szb21_CM01	male	439907	230131	Salzburg 5
FOC232	scat	Salzburg	129	129	190	194	264	268	222	226	213	213	170	170	130	134	139	143	212	224	182	186	196	204	Szb21_CM01	male	440979	227852	Salzburg 5
FOC236	scat	Salzburg	129	145	188	188	0	0	218	222	205	205	170	178	132	134	147	149	212	212	186	186	200	204	Szb21_CM02	male	438613	243243	Salzburg 5
FOC239	scat	Salzburg	129	145	188	188	260	268	218	222	205	205	170	178	132	134	147	149	212	212	186	186	200	204	Szb21_CM02	male	439617	245303	Salzburg 4
FOC251	scat	Salzburg	129	129	190	194	0	0	222	226	213	213	170	170	130	134	139	143	212	224	182	186	196	204	Szb21_CM01	male	440261	236330	Salzburg 6
FOC257	scat	Salzburg	129	129	190	194	264	268	222	226	213	213	170	170	130	134	139	143	212	224	182	186	196	204	Szb21_CM01	male	439658	232226	Salzburg 5
FOC259	scat	Salzburg	129	129	190	194	264	268	222	226	213	213	170	170	130	134	139	143	212	224	182	186	196	204	Szb21_CM01	male	439894	230114	Salzburg 6
FOC269	scat	Salzburg	129	129	190	194	0	0	222	226	213	213	170	170	130	134	139	143	212	224	182	186	0	0	Szb21_CM01	male	444394	225367	Salzburg 5
FOC311	scat	Salzburg	129	129	190	194	264	268	222	226	213	213	170	170	130	134	139	143	212	224	182	186	196	204	Szb21_CM01	male	440311	228888	Salzburg 5
FOC343	scat	Salzburg	129	129	188	192	264	268	218	218	213	213	166	166	128	132	141	143	208	212	182	182	200	204	Szb21_CF03	female	439573	245016	Salzburg 5
FOC344	scat	Salzburg	129	141	188	188	0	0	218	218	201	205	166	174	130	130	141	149	212	216	186	186	204	204	Szb21_CF02	female	439843	230621	Salzburg 5
FOC412	scat	Salzburg	129	129	190	194	264	268	0	0	213	213	170	170	130	134	139	143	212	224	182	186	196	204	Szb21_CM01	male	440261	236330	Salzburg 5
FOD1012	scat	Salzburg	129	129	194	194	264	268	214	214	201	213	166	170	130	132	141	141	216	216	178	182	192	204	Szb21_DM02	male	461455	218348	Salzburg 6
FOD1020	scat	Salzburg	129	129	188	188	264	264	222	222	201	201	166	170	134	134	147	147	208	216	182	182	200	200	Szb21_DM01	male	468001	220360	Salzburg 6
FOD1021	scat	Salzburg	129	129	188	192	264	264	0	0	0	0	170	170	134	134	143	147	208	212	182	186	200	204	Szb21_DF02	female	470286	216160	Salzburg 6
FOD1023	scat	Salzburg	129	129	188	188	264	264	0	0	201	201	166	170	134	134	147	147	0	0	182	182	200	200	Szb21_DM01	male	464096	223148	Salzburg 6
FOD1024	scat	Salzburg	129	129	188	188	264	264	222	222	201	201	166	170	134	134	147	147	0	0	182	182	200	200	Szb21_DM01	male	467141	220880	Salzburg 6
FOD1030	scat	Salzburg	129	141	188	192	268	268	218	222	201	205	170	174	130	132	141	149	216	216	182	186	200	204	Szb21_DF03	female	467921	215925	Salzburg 6
FOD1031	scat	Salzburg	129	129	188	192	264	264	214	222	201	201	166	170	134	134	147	147	216	216	182	182	200	200	Szb21_DM03	male	463856	223291	Salzburg 6
FOD1033	scat	Salzburg	129	129	188	188	264	264	222	222	201	201	166	170	134	134	147	147	0	0	182	182	200	200	Szb21_DM01	male	468386	219965	Salzburg 6
FOD1035	scat	Salzburg	129	129	188	188	264	264	222	222	201	201	166	170	134	134	147	147	208	216	182	182	200	200	Szb21_DM01	male	468002	220360	Salzburg 6
FOD1043	scat	Salzburg	129	129	188	188	0	0	222	222	201	201	166	170	134	134	147	147	0	0	182	182	200	200	Szb21_DM01	male	465858	221775	Salzburg 6
FOD1045	scat	Salzburg	129	129	194	194	264	268	214	214	201	213	166	170	130	132	141	141	216	216	178	182	192	204	Szb21_DM02	male	469343	215761	Salzburg 6
FOD1050	scat	Salzburg	129	129	188	188	264	264	222	222	201	201	166	170	134	134	147	147	208	216	182	182	200	200	Szb21_DM01	male	468393	219959	Salzburg 6
FOD1062	scat	Salzburg	129	129	188	188	264	264	222	222	201	201	166	170	134	134	147	147	0	0	182	182	200	200	Szb21_DM01	male	467604	220669	Salzburg 6
FOD1066	scat	Salzburg	129	129	188	188	264	264	222	222	201	201	166	170	134	134	147	147	208	216	182	182	200	200	Szb21_DM01	male	467657	220601	Salzburg 6
FOD1068	scat	Salzburg	129	129	188	192	264	268	218	218	201	201	170	170	130	134	141	141	208	216	182	186	200	204	Szb21_DF01	female	469958	215859	Salzburg 6
FOD1075	scat	Salzburg	129	129	188	192	264	268	218	218	201	201	170	170	130	134	141	141	208	216	182	186	200	204	Szb21_DF01	female	469923	215836	Salzburg 6
FOD1087	scat	Salzburg	129	129	194	194	264	268	214	214	201	213	166	170	130	132	141	141	216	216	0	0	192	204	Szb21_DM02	male	468266	215708	Salzburg 6
FOD1092	scat	Salzburg	129	129	188	192	264	264	214	222	201	213	170	170	134	134	143	147	208	212	182	186	200	204	Szb21_DF02	female	470192	216076	Salzburg 6
FOD1096	scat	Salzburg	129	129	188	188	264	264	222	222	201	201	166	170	134	134	147	147	208	216	182	182	200	200	Szb21_DM01	male	465005	222413	Salzburg 6
FOD1101	scat	Salzburg	129	129	194	194	264	268	214	214	201	213	166	170	130	132	141	141	216	216	178	182	192	204	Szb21_DM02	male	469852	215953	Salzburg 6
FOD1296	scat	Salzburg	129	129	188	192	264	264	214	222	201	201	166	170	134	134	147	147	216	216	182	182	200	200	Szb21_DM03	male	464315	222652	Salzburg 6
FOD1310	scat	Salzburg	129	129	194	194	264	268	0	0	201	213	166	170	130	132	0	0	216	216	178	182	192	204	Szb21_DM02	male	461360	218371	Salzburg 6
FOD1313	scat	Salzburg	129	129	188	192	264	268	218	218	201	201	170	170	130	134	141	141	208	216	182	186	200	204	Szb21_DF01	female	463466	217421	Salzburg 6
FOD1327	scat	Salzburg	129	129	188	192	264	268	218	218	201	201	170	170	130	134	141	141	208	216	182	186	200	204	Szb21_DF01	female	466108	216857	Salzburg 6
FOE002	scat	Salzburg	129	129	192	194	0	0	0	0	201	213	166	170	132	132	143	147	216	216	182	186	200	204	Szb21_EM02	male	454408	247042	Salzburg 5
FOE009	scat	Salzburg	129	131	190	192	0	0	214	226	201	205	170	170	130	134	139	143	208	216	182	186	196	204	Szb21_EM01	male	463208	241951	Salzburg 5
FOE028	scat	Salzburg	129	131	190	192	264	268	214	226	201	205	170	170	130	134	139	143	208	216	182	186	196	204	Szb21_EM01	male	461985	249611	Salzburg 5
FOE036	scat	Salzburg	129	131	190	192	264	268	214	226	201	205	170	170	130	134	139	143	208	216	182	186	196	204	Szb21_EM01	male	461451	249661	Salzburg 5
FOE039	scat	Salzburg	129	129	188	188	266	268	222	226	201	213	170	170	130	134	143	147	216	216	182	186	200	204	Szb21_EF01	female	461733	249606	Salzburg 6
FOE044	scat	Salzburg	129	131	190	192	0	0	214	226	201	205	170	170	130	134	139	143	208	216	182	186	196	204	Szb21_EM01	male	462145	249613	Salzburg 5
FOE074	scat	Salzburg	129	129	192	194	264	268	218	222	201	213	166	170	132	132	143	147	216	216	182	186	200	204	Szb21_EM02	male	462134	249599	Salzburg 5
FOE080	scat	Salzburg	129	129	192	194	264	268	218	222	201	213	166	170	132	132	143	147	216	216	182	186	200	204	Szb21_EM02	male	454408	247042	Salzburg 4
FOE084	scat	Salzburg	129	131	190	192	264	268	214	226	201	205	170	170	130	134	139	143	208	216	182	186	196	204	Szb21_EM01	male	461981	249620	Salzburg 5
FOE088	scat	Salzburg	129	129	192	194	0	0	218	222	201	213	166	170	132	132	143	147	216	216	182	186	200	204	Szb21_EM02	male	454396	247056	Salzburg 5
FOE089	scat	Salzburg	129	129	188	188	0	0	0	0	201	213	170	170	130	134	143	147	216	216	182	186	200	204	Szb21_EF01	female	461160	249613	Salzburg 5
FOE094	scat	Salzburg	129	129	192	194	264	268	218	222	201	213	166	170	132	132	143	147	216	216	182	186	200	204	Szb21_EM02	male	455015	250055	Salzburg 4
FOE096	scat	Salzburg	129	131	190	192	0	0	214	226	201	205	170	170	130	134	139	143	208	216	182	186	196	204	Szb21_EM01	male	461736	249616	Salzburg 5
FOE103	scat	Salzburg	129	129	192	194	264	268	218	222	201	213	166	170	132	132	143	147	216	216	182	186	0	0	Szb21_EM02	male	454664	249272	Salzburg 4
FOE108	scat	Salzburg	129	129	188	188	266	268	0	0	201	213	170	170	130	134	143	147	216	216	182	186	200	204	Szb21_EF01	female	462676	244696	Salzburg 5
FOE119	scat	Salzburg	129	131	190	192	0	0	214	226	201	205	170	170	130	134	139	143	208	216	182	186	196	204	Szb21_EM01	male	463109	241821	Salzburg 5
FOE124	scat	Salzburg	129	129	192	194	0	0	218	222	201	213	166	170	132	132	143	147	216	216	182	186	200	204	Szb21_EM02	male	454598	246436	Salzburg 5
FOE127	scat	Salzburg	129	131	190	192	264	268	214	226	0	0	170	170	130	134	0	0	208	216	182	186	196	204	Szb21_EM01	male	461746	249615	Salzburg 5
FOE128	scat	Salzburg	129	129	192	194	264	268	218	222	201	213	166	170	132	132	143	147	216	216	182	186	200	204	Szb21_EM02	male	461371	249330	Salzburg 5
FOE131	scat	Salzburg	129	129	192	194	0	0	218	222	201	213	166	170	132	132	143	147	216	216	182	186	200	204	Szb21_EM02	male	456112	249704	Salzburg 5
FOE134	scat	Salzburg	129	129	192	194	264	268	218	222	201	213	166	170	132	132	143	147	216	216	182	186	200	204	Szb21_EM02	male	456994	249159	Salzburg 4
FOE138	scat	Salzburg	129	131	190	192	264	268	214	226	201	205	170	170	130	134	139	143	208	216	182	186	196	204	Szb21_EM01	male	457270	249091	Salzburg 4
FOE142	scat	Salzburg	129	129	188	188	266	268	222	226	201	213	170	170	130	134	143	147	216	216	182	186	200	204	Szb21_EF01	female	463191	243073	Salzburg 5
FOE144	scat	Salzburg	129	129	192	194	0	0	218	222	201	213	166	170	132	132	143	147	216	216	182	186	200	204	Szb21_EM02	male	454406	246973	Salzburg 4
FOE165	scat	Salzburg	129	129	188	188	266	268	222	226	201	213	170	170	130	134	0	0	216	216	182	186	0	0	Szb21_EF01	female	458233	248947	Salzburg 5
FOE166	scat	Salzburg	129	129	192	194	264	268	0	0	201	213	0	0	132	132	143	147	216	216	182	186	200	204	Szb21_EM02	male	457270	249091	Salzburg 4
FOE169	scat	Salzburg	129	131	190	192	264	268	214	226	201	205	170	170	130	134	139	143	208	216	182	186	196	204	Szb21_EM01	male	462134	249599	Salzburg 5
FOE172	scat	Salzburg	129	129	192	194	264	268	218	222	201	213	166	170	132	132	143	147	216	216	182	186	200	204	Szb21_EM02	male	454624	248383	Salzburg 4
FOE176	scat	Salzburg	129	131	190	192	0	0	214	226	201	205	170	170	130	134	139	143	208	216	182	186	196	204	Szb21_EM01	male	461664	249612	Salzburg 5
FOE178	scat	Salzburg	129	131	190	192	264	268	214	226	201	205	170	170	130	134	139	143	208	216	182	186	196	204	Szb21_EM01	male	461980	249614	Salzburg 5
FOE191	scat	Salzburg	129	129	188	188	266	268	222	226	201	213	170	170	130	134	143	147	216	216	182	186	200	204	Szb21_EF01	female	459993	249396	Salzburg 5
FOE196	scat	Salzburg	129	131	190	192	264	268	214	226	201	205	170	170	130	134	139	143	208	216	182	186	196	204	Szb21_EM01	male	461377	249323	Salzburg 5
FOE200	scat	Salzburg	129	129	192	194	0	0	218	222	201	213	166	170	132	132	143	147	216	216	182	186	200	204	Szb21_EM02	male	457273	249105	Salzburg 5
FOE207	scat	Salzburg	129	131	190	192	0	0	214	226	201	205	170	170	130	134	139	143	208	216	182	186	196	204	Szb21_EM01	male	462144	249601	Salzburg 5
FOE222	scat	Salzburg	129	129	192	194	0	0	0	0	201	213	166	170	132	132	143	147	216	216	182	186	200	204	Szb21_EM02	male	456112	249704	Salzburg 5
FOE224	scat	Salzburg	129	129	192	194	264	268	218	222	201	213	166	170	132	132	143	147	216	216	182	186	200	204	Szb21_EM02	male	454654	247663	Salzburg 5
FOE228	scat	Salzburg	129	129	192	194	0	0	218	222	201	213	166	170	132	132	143	147	216	216	182	186	200	204	Szb21_EM02	male	454406	246973	Salzburg 4
FOE240	scat	Salzburg	129	131	190	192	264	268	214	226	201	205	170	170	130	134	139	143	208	216	182	186	196	204	Szb21_EM01	male	461175	249632	Salzburg 5
FOE248	scat	Salzburg	129	129	192	194	0	0	0	0	201	213	166	170	132	132	143	147	216	216	182	186	200	204	Szb21_EM02	male	454480	248551	Salzburg 4
FOE265	scat	Salzburg	129	129	192	194	264	268	218	222	201	213	166	170	132	132	143	147	216	216	182	186	200	204	Szb21_EM02	male	454485	248530	Salzburg 5
FOE307	scat	Salzburg	129	131	190	192	264	268	214	226	201	205	170	170	130	134	139	143	208	216	182	186	196	204	Szb21_EM01	male	463320	242768	Salzburg 5
FOE337	scat	Salzburg	129	131	190	192	264	268	214	226	201	205	170	170	130	134	139	143	208	216	182	186	196	204	Szb21_EM01	male	456829	249341	Salzburg 4
FOE360	scat	Salzburg	129	131	190	192	0	0	0	0	201	205	170	170	130	134	139	143	208	216	182	186	196	204	Szb21_EM01	male	457269	249115	Salzburg 4
FOE390	scat	Salzburg	129	129	188	188	266	268	222	226	201	213	170	170	130	134	143	147	216	216	182	186	200	204	Szb21_EF01	female	461176	249632	Salzburg 5
FOE449	scat	Salzburg	129	129	188	188	0	0	222	226	0	0	170	170	130	134	143	147	216	216	182	186	200	204	Szb21_EF01	female	462678	244819	Salzburg 5
FOF004	scat	Salzburg	129	131	0	0	0	0	218	218	201	205	166	178	130	130	149	149	216	216	178	186	204	204	Szb21_FM01	male	457260	265216	Salzburg 4
FOF007	scat	Salzburg	129	131	188	200	266	268	218	218	201	205	166	178	130	130	149	149	216	216	178	186	204	204	Szb21_FM01	male	454052	270413	Salzburg 3
FOF015	scat	Salzburg	129	131	188	200	0	0	218	218	201	205	166	178	130	130	149	149	216	216	178	186	204	204	Szb21_FM01	male	457585	263335	Salzburg 4
FOF047	scat	Salzburg	129	131	188	200	266	268	218	218	201	205	166	178	130	130	149	149	216	216	178	186	204	204	Szb21_FM01	male	455291	269040	Salzburg 3
FOF049	scat	Salzburg	129	131	188	200	266	268	218	218	201	205	166	178	130	130	149	149	216	216	178	186	204	204	Szb21_FM01	male	455291	269040	Salzburg 3
FOF051	scat	Salzburg	129	131	0	0	268	268	218	218	0	0	170	178	130	134	149	149	216	216	178	182	200	204	Szb21_FF02	female	455312	269048	Salzburg 3
FOF054	scat	Salzburg	129	131	188	200	0	0	218	218	201	205	166	178	130	130	149	149	216	216	178	186	204	204	Szb21_FM01	#N/A	453939	270555	Salzburg 4
FOF064	scat	Salzburg	129	131	188	200	0	0	218	218	201	205	0	0	130	130	149	149	216	216	178	186	204	204	Szb21_FM01	male	447379	272957	Salzburg 3
FOF065	scat	Salzburg	0	0	188	200	266	268	218	218	201	205	166	178	130	130	149	149	216	216	178	186	204	204	Szb21_FM01	male	457260	265216	Salzburg 4
FOF066	scat	Salzburg	129	131	188	200	266	268	218	218	201	205	166	178	130	130	149	149	216	216	178	186	204	204	Szb21_FM01	male	457353	264511	Salzburg 4
FOF069	scat	Salzburg	129	131	192	200	260	268	214	218	201	205	170	178	130	134	149	149	212	216	178	186	196	204	Szb21_FM02	male	455692	268735	Salzburg 3
FOF076	scat	Salzburg	129	129	192	192	260	268	0	0	201	201	170	178	134	134	143	149	0	0	186	186	196	204	Szb21_FM03	male	442391	271482	Salzburg 4
FOF087	scat	Salzburg	129	129	190	192	268	268	214	214	201	205	170	178	130	130	139	141	212	212	178	186	192	204	Szb21_FF04	female	440204	272493	Salzburg 4
FOF100	scat	Salzburg	129	131	188	200	0	0	218	218	201	205	170	178	130	134	149	149	216	216	0	0	200	204	Szb21_FF02	female	457585	263335	Salzburg 4
FOF112	scat	Salzburg	129	131	188	200	268	268	218	218	201	205	170	178	130	134	149	149	216	216	178	182	200	204	Szb21_FF02	female	454901	269491	Salzburg 3
FOF117	scat	Salzburg	129	129	192	192	260	268	214	214	201	201	170	178	134	134	143	149	212	212	186	186	196	204	Szb21_FM03	male	443571	271247	Salzburg 3
FOF123	scat	Salzburg	129	131	188	200	266	268	218	218	201	205	0	0	130	130	149	149	216	216	178	186	204	204	Szb21_FM01	male	457226	265174	Salzburg 4
FOF135	scat	Salzburg	129	131	188	200	266	268	218	218	201	205	166	178	130	130	149	149	216	216	178	186	204	204	Szb21_FM01	male	456972	265225	Salzburg 4
FOF136	scat	Salzburg	129	131	188	200	266	268	218	218	201	205	166	178	130	130	149	149	216	216	178	186	204	204	Szb21_FM01	male	456491	267363	Salzburg 4
FOF137	scat	Salzburg	129	129	192	192	260	268	214	214	201	201	170	178	134	134	143	149	212	212	186	186	196	204	Szb21_FM03	male	449328	272753	Salzburg 3
FOF141	scat	Salzburg	129	129	188	192	264	266	216	216	201	205	166	170	130	130	149	149	212	216	182	186	196	200	Szb21_FF01	female	449477	272722	Salzburg 4
FOF167	scat	Salzburg	129	129	188	192	264	268	214	214	201	205	170	178	130	134	139	141	212	224	178	178	192	204	Szb21_FF03	female	440204	272493	Salzburg 4
FOF193	scat	Salzburg	129	131	188	200	268	268	218	218	201	205	170	178	130	134	149	149	216	216	178	182	0	0	Szb21_FF02	female	454699	269819	Salzburg 3
FOF201	scat	Salzburg	129	129	192	192	260	268	214	214	201	201	170	178	134	134	143	149	212	212	186	186	196	204	Szb21_FM03	male	445155	271174	Salzburg 3
FOF220	scat	Salzburg	129	129	190	192	268	268	214	214	201	205	170	178	130	130	139	141	212	212	178	186	192	204	Szb21_FF04	female	440465	272311	Salzburg 3
FOF229	scat	Salzburg	129	131	192	200	0	0	0	0	201	205	170	178	130	134	149	149	212	216	178	186	196	204	Szb21_FM02	male	454709	269826	Salzburg 3
FOF231	scat	Salzburg	129	131	188	200	266	268	218	218	201	205	166	178	130	130	149	149	216	216	178	186	204	204	Szb21_FM01	male	454120	270375	Salzburg 3
FOF235	scat	Salzburg	129	129	192	192	260	268	214	214	201	201	170	178	134	134	143	149	212	212	186	186	196	204	Szb21_FM03	male	448660	272617	Salzburg 3
FOF247	scat	Salzburg	129	131	192	200	0	0	0	0	201	205	170	178	130	134	149	149	212	216	178	186	196	204	Szb21_FM02	male	454699	269819	Salzburg 3
FOF253	scat	Salzburg	129	131	188	200	266	268	218	218	201	205	166	178	130	130	149	149	216	216	178	186	204	204	Szb21_FM01	male	448648	272629	Salzburg 3
FOF255	scat	Salzburg	129	131	188	200	266	268	0	0	201	205	166	178	130	130	149	149	216	216	178	186	204	204	Szb21_FM01	male	456972	265225	Salzburg 4
FOF258	scat	Salzburg	129	129	192	192	260	268	214	214	201	201	170	178	134	134	143	149	212	212	186	186	196	204	Szb21_FM03	male	449325	272742	Salzburg 3
FOF260	scat	Salzburg	129	131	188	200	268	268	218	218	201	205	170	178	130	134	149	149	216	216	178	182	200	204	Szb21_FF02	female	452553	271201	Salzburg 3
FOF262	scat	Salzburg	129	129	192	192	260	268	214	214	201	201	170	178	134	134	143	149	212	212	186	186	196	204	Szb21_FM03	male	449219	272717	Salzburg 3
FOF266	scat	Salzburg	129	129	192	192	260	268	214	214	201	201	170	178	134	134	143	149	212	212	186	186	196	204	Szb21_FM03	male	448660	272673	Salzburg 3
FOF267	scat	Salzburg	129	129	188	192	264	266	216	216	201	205	166	170	130	130	149	149	212	216	182	186	196	200	Szb21_FF01	female	447582	273001	Salzburg 3
FOF270	scat	Salzburg	129	131	188	200	266	268	218	218	201	205	166	178	130	130	149	149	216	216	178	186	204	204	Szb21_FM01	male	447576	272979	Salzburg 3
FOF280	scat	Salzburg	129	131	188	200	0	0	218	218	201	205	0	0	130	130	149	149	216	216	178	186	204	204	Szb21_FM01	male	447381	272958	Salzburg 3
FOF303	scat	Salzburg	129	129	188	192	264	266	216	216	201	205	166	170	130	130	149	149	212	216	182	186	196	200	Szb21_FF01	female	448631	272709	Salzburg 2
FOF312	scat	Salzburg	129	131	0	0	0	0	218	218	201	205	170	178	130	134	149	149	216	216	178	182	200	204	Szb21_FF02	female	454045	270423	Salzburg 3
FOF327	scat	Salzburg	129	129	188	192	0	0	216	216	201	205	166	170	130	130	149	149	212	216	182	186	196	200	Szb21_FF01	female	449319	272748	Salzburg 3
FOF384	scat	Salzburg	129	129	188	192	264	266	216	216	201	205	166	170	130	130	149	149	212	216	182	186	196	200	Szb21_FF01	female	449961	272556	Salzburg 2
FOF410	scat	Salzburg	129	131	188	200	268	268	218	218	201	205	170	178	130	134	149	149	216	216	178	182	200	204	Szb21_FF02	female	454750	269690	Salzburg 3
FOG005	scat	Salzburg	141	145	188	190	260	260	0	0	201	205	178	182	130	134	143	149	0	0	178	182	204	204	Szb21_GM02	male	425715	301352	Salzburg 3
FOG010	scat	Salzburg	131	143	188	192	266	266	214	214	205	205	174	182	134	134	139	143	208	208	178	186	196	204	Szb21_GF01	female	434139	304862	Salzburg 2
FOG016	scat	Salzburg	129	129	188	188	266	268	218	222	201	205	170	178	130	130	143	149	208	212	182	182	200	200	Szb21_GM01	male	422255	311146	Salzburg 3
FOG022	scat	Salzburg	131	145	192	192	260	266	214	214	205	205	170	182	134	134	143	149	208	208	178	182	196	204	Szb21_GF02	female	426265	301137	Salzburg 3
FOG029	scat	Salzburg	141	145	188	190	260	260	218	218	201	205	178	182	130	134	143	149	208	216	178	182	204	204	Szb21_GM02	male	433906	303951	Salzburg 2
FOG030	scat	Salzburg	129	129	188	188	268	268	214	214	201	205	170	174	130	134	141	149	208	224	186	186	196	200	Szb21_GF07	female	422080	308055	Salzburg 3
FOG032	scat	Salzburg	129	129	188	188	266	268	218	222	201	205	170	178	130	130	143	149	208	212	182	182	200	200	Szb21_GM01	male	423445	311362	Salzburg 2
FOG035	scat	Salzburg	145	145	188	194	0	0	214	214	0	0	170	178	130	132	149	149	208	212	178	182	200	200	Szb21_GF08	female	423709	311530	Salzburg 2
FOG045	scat	Salzburg	129	129	188	188	268	268	214	214	201	205	170	174	130	134	141	149	208	224	186	186	196	200	Szb21_GF07	female	422110	307978	Salzburg 2
FOG055	scat	Salzburg	129	129	188	188	266	268	218	222	201	205	170	178	130	130	143	149	208	212	182	182	200	200	Szb21_GM01	male	422130	310873	Salzburg 2
FOG061	scat	Salzburg	129	129	188	188	266	268	218	222	201	205	170	178	130	130	143	149	0	0	182	182	200	200	Szb21_GM01	male	422744	311414	Salzburg 3
FOG062	scat	Salzburg	145	145	188	194	0	0	0	0	205	205	170	178	130	134	143	149	208	208	178	186	192	200	Szb21_GM03	male	422133	310871	Salzburg 3
FOG063	scat	Salzburg	131	145	192	192	0	0	214	214	205	205	170	182	134	134	143	149	0	0	178	182	196	204	Szb21_GF02	female	428571	301005	Salzburg 4
FOG071	scat	Salzburg	131	145	192	192	0	0	214	214	205	205	170	182	134	134	143	149	208	208	178	182	196	204	Szb21_GF02	female	426640	300852	Salzburg 2
FOG072	scat	Salzburg	131	145	192	192	260	266	214	214	205	205	170	182	134	134	143	149	208	208	178	182	196	204	Szb21_GF02	female	426219	301159	Salzburg 3
FOG073	scat	Salzburg	131	145	192	192	260	266	214	214	205	205	170	182	134	134	143	149	208	208	178	182	196	204	Szb21_GF02	female	425878	301359	Salzburg 2
FOG079	scat	Salzburg	129	129	188	188	266	268	218	222	201	205	170	178	130	130	143	149	208	212	182	182	200	200	Szb21_GM01	male	423435	311383	Salzburg 2
FOG081	scat	Salzburg	141	145	188	190	260	260	218	218	201	205	178	182	130	134	143	149	208	216	178	182	204	204	Szb21_GM02	male	426288	301121	Salzburg 3
FOG098	scat	Salzburg	131	141	188	190	260	266	218	218	201	205	182	182	130	134	143	143	208	216	182	186	204	204	Szb21_GF03	female	431772	302417	Salzburg 3
FOG133	scat	Salzburg	131	145	192	192	0	0	214	214	205	205	170	182	134	134	143	149	208	208	178	182	196	204	Szb21_GF02	female	426280	301128	Salzburg 3
FOG157	scat	Salzburg	131	141	188	190	260	266	218	218	201	205	182	182	130	134	143	143	208	216	182	186	204	204	Szb21_GF03	female	431771	302417	Salzburg 3
FOG160	scat	Salzburg	131	143	188	192	266	266	214	214	205	205	174	182	134	134	139	143	208	208	178	186	196	204	Szb21_GF01	female	433293	303203	Salzburg 3
FOG182	scat	Salzburg	141	145	188	190	260	260	218	218	201	205	178	182	130	134	143	149	208	216	178	182	204	204	Szb21_GM02	male	433372	303207	Salzburg 2
FOG190	scat	Salzburg	0	0	188	190	260	260	218	218	201	205	178	182	130	134	143	149	208	216	178	182	204	204	Szb21_GM02	male	428906	301337	Salzburg 2
FOG230	scat	Salzburg	141	145	188	190	260	260	218	218	201	205	178	182	130	134	143	149	208	216	178	182	204	204	Szb21_GM02	male	426528	301389	Salzburg 3
FOG249	scat	Salzburg	129	129	188	192	260	264	214	218	201	209	166	170	132	134	139	149	212	212	182	182	200	204	Szb21_GF04	female	423718	311529	Salzburg 4
FOG252	scat	Salzburg	129	129	188	192	264	268	218	218	201	201	166	170	134	134	139	143	208	208	178	186	196	204	Szb21_GF06	female	423447	311469	Salzburg 3
FOG254	scat	Salzburg	141	145	188	190	260	260	218	218	201	205	178	182	130	134	143	149	208	216	178	182	204	204	Szb21_GM02	male	433904	303953	Salzburg 4
FOG268	scat	Salzburg	129	129	188	188	266	268	218	222	201	205	170	178	130	130	143	149	208	212	182	182	200	200	Szb21_GM01	male	423933	311568	Salzburg 3
FOG277	scat	Salzburg	131	143	188	192	266	266	214	214	205	205	174	182	134	134	139	143	208	208	178	186	196	204	Szb21_GF01	female	428637	301122	Salzburg 3
FOG279	scat	Salzburg	131	143	188	192	266	266	214	214	205	205	174	182	134	134	139	143	208	208	178	186	196	204	Szb21_GF01	female	433286	303128	Salzburg 2
FOG281	scat	Salzburg	131	145	192	192	0	0	214	214	205	205	170	182	134	134	143	149	208	208	178	182	196	204	Szb21_GF02	female	428161	300923	Salzburg 3
FOG287	scat	Salzburg	129	143	192	192	260	264	214	222	205	205	178	182	130	130	141	149	212	212	178	182	196	200	Szb21_GF05	female	423431	311380	Salzburg 3
FOG289	scat	Salzburg	131	145	192	192	0	0	214	214	205	205	170	182	134	134	143	149	208	208	178	182	196	204	Szb21_GF02	female	426910	300808	Salzburg 4
FOG292	scat	Salzburg	131	145	192	192	260	266	214	214	205	205	170	182	134	134	143	149	208	208	178	182	196	204	Szb21_GF02	female	426851	300804	Salzburg 3
FOG310	scat	Salzburg	131	145	192	192	260	266	0	0	205	205	170	182	134	134	143	149	208	208	178	182	196	204	Szb21_GF02	female	428596	300988	Salzburg 4
FOG334	scat	Salzburg	129	143	192	192	0	0	214	222	205	205	178	182	130	130	141	149	212	212	178	182	196	200	Szb21_GF05	female	423421	311357	Salzburg 2
FOG361	scat	Salzburg	131	145	192	192	260	266	214	214	205	205	170	182	134	134	143	149	208	208	178	182	196	204	Szb21_GF02	female	425867	301360	Salzburg 3
FOG363	scat	Salzburg	131	145	192	192	0	0	214	214	205	205	170	182	134	134	0	0	208	208	178	182	196	204	Szb21_GF02	female	426037	301339	Salzburg 2
FOG364	scat	Salzburg	131	145	192	192	260	266	214	214	205	205	170	182	134	134	143	149	208	208	178	182	196	204	Szb21_GF02	female	426021	301356	Salzburg 3
FOG416	scat	Salzburg	141	145	188	190	260	260	218	218	201	205	178	182	130	134	143	149	208	216	178	182	204	204	Szb21_GM02	male	433294	303151	Salzburg 3
FOG417	scat	Salzburg	131	145	192	192	260	266	214	214	205	205	170	182	134	134	143	149	208	208	178	182	196	204	Szb21_GF02	female	426144	301243	Salzburg 2
FOG429	scat	Salzburg	131	143	188	192	266	266	214	214	205	205	174	182	134	134	139	143	208	208	178	186	196	204	Szb21_GF01	female	433280	303177	Salzburg 3
LSt002	scat	Styria	129	129	192	192	264	266	214	214	201	201	170	170	134	134	141	141	212	216	182	182	200	204	Stm18_M12	male	518860.958915935	225583.76880559	04.01.2018
LSt003	scat	Styria	131	135	188	200	260	268	218	218	201	213	170	170	130	134	139	143	216	216	178	182	200	200	Stm18_F09	female	597403.466709394	290505.64459345	05.12.2017
LSt009	scat	Styria	129	131	190	192	266	268	218	218	205	205	170	178	130	130	143	143	212	212	174	186	200	204	Stm18_F21	female	616081.463617039	284057.375771483	07.12.2017
LSt010	scat	Styria	131	135	188	192	266	266	214	218	201	201	166	166	132	134	141	143	208	216	178	186	192	200	Stm18_F23	female	590927.327825857	233790.027630808	28.11.2017
LSt013	scat	Styria	131	135	188	192	266	266	214	218	201	201	166	166	132	134	141	143	208	216	178	186	192	200	Stm18_F23	female	590917.397852417	233761.537714169	28.11.2017
LSt014	scat	Styria	135	139	188	188	266	274	218	218	201	205	166	170	134	134	143	147	212	224	178	186	200	200	Stm18_M22	male	629455.513948575	262479.426973265	13.12.2017
LSt016	scat	Styria	129	139	188	192	266	266	218	218	205	205	170	182	134	134	145	147	212	224	178	186	200	200	Stm18_F24	female	628127.377978358	258154.415009247	14.12.2017
LSt017	scat	Styria	131	135	188	192	266	266	214	218	201	201	166	166	132	134	141	143	208	216	178	186	192	200	Stm18_F23	female	590655.54217763	233553.643133049	26.11.2017
LSt024	scat	Styria	129	131	188	188	266	270	218	218	205	205	166	174	132	134	145	145	216	224	178	182	196	200	Stm18_F27	female	654829.432358968	248049.686284353	11.12.2017
LSt036	scat	Styria	131	135	190	192	266	266	218	218	201	205	170	174	130	134	143	147	212	216	174	178	200	200	Stm18_F37	female	641960.868984906	181709.793989056	22.12.2017
LSt039	scat	Styria	131	131	188	192	266	266	218	218	205	213	166	170	134	134	143	145	208	216	178	186	196	208	Stm18_M29	male	640733.829535448	220599.606243393	03.01.2018
LSt043	scat	Styria	129	129	192	192	264	266	214	214	201	201	170	170	134	134	141	141	212	216	182	182	200	204	Stm18_M12	male	519592.165752397	225132.515214984	04.01.2018
LSt044	scat	Styria	129	131	188	188	266	266	218	218	213	213	166	182	132	134	143	147	216	216	178	182	196	204	Stm18_F29	female	655358.604330025	247013.623395694	11.12.2017
LSt046	scat	Styria	129	129	192	192	264	266	218	218	201	205	178	178	130	130	143	143	212	212	182	186	192	196	Stm18_F38	female	642441.124555194	180038.227879433	22.12.2017
LSt047	scat	Styria	129	129	192	192	268	268	218	218	201	201	166	178	130	134	139	141	208	216	182	186	200	204	Stm18_M15	male	526372.234567065	244296.409034795	29.12.2017
LSt049	scat	Styria	131	135	188	192	266	266	214	218	201	201	166	166	132	134	141	143	208	216	178	186	192	200	Stm18_F23	female	589503.682965216	233538.070882618	29.11.2017
LSt050	scat	Styria	129	129	188	194	260	260	214	218	201	205	170	170	128	132	141	145	212	224	182	182	192	200	Stm18_U02	unknown	592582.288713779	234038.333058922	28.11.2017
LSt051	scat	Styria	129	139	188	192	266	266	218	218	205	205	170	182	134	134	145	147	212	224	178	186	200	200	Stm18_F24	female	627877.912317016	257447.163119623	14.12.2017
LSt053	scat	Styria	129	131	190	200	266	266	218	226	201	205	166	182	134	138	143	143	212	212	178	182	192	196	Stm18_F41	female	607295.015001125	194051.164633445	19.01.2018
LSt054	scat	Styria	129	129	192	192	268	268	218	218	0	0	166	178	130	134	139	141	208	216	182	186	200	204	Stm18_M15	male	528714.888265272	241691.805460832	05.01.2018
LSt057	scat	Styria	129	131	190	200	0	0	218	226	201	205	166	182	134	138	143	143	212	212	178	182	192	196	Stm18_F41	female	607300.234634162	194029.609643645	19.01.2018
LSt058	scat	Styria	129	139	188	192	266	266	218	218	205	205	170	182	134	134	145	147	212	224	178	186	200	200	Stm18_F24	female	628727.362039056	258776.754860131	14.12.2017
LSt064	scat	Styria	129	139	188	192	266	266	218	218	205	205	170	182	134	134	145	147	212	224	178	186	200	200	Stm18_F24	female	629004.190701756	261263.742379835	13.12.2017
LSt066	scat	Styria	131	139	188	192	260	266	214	218	205	213	166	170	130	132	141	143	208	216	182	182	200	204	Stm18_F13	female	522720.781453062	222654.502180022	11.01.2018
LSt070	scat	Styria	129	129	192	200	266	266	218	218	201	205	170	170	130	134	147	149	212	216	178	186	200	204	Stm18_F22	female	613002.24029465	283460.599429159	06.12.2017
LSt071	scat	Styria	129	129	188	192	268	268	218	218	201	201	170	170	130	134	139	149	208	216	186	186	192	200	Stm18_F01	female	487986.649511929	270635.535255621	11.12.2017
LSt073	scat	Styria	129	129	188	192	260	268	226	226	201	201	170	178	130	130	149	149	208	212	182	186	196	200	Stm18_M03	male	524536.206355189	266302.957573607	18.12.2017
LSt075	scat	Styria	129	129	188	192	260	268	226	226	201	201	170	178	130	130	149	149	208	212	182	186	196	200	Stm18_M03	male	525110.691582082	265872.048031922	18.12.2017
LSt078	scat	Styria	129	129	188	188	264	266	214	214	205	205	166	170	130	134	139	147	208	212	174	186	200	200	Stm18_M06	male	535984.156786534	272073.13941732	28.12.2017
LSt079	scat	Styria	129	139	188	192	266	266	218	218	205	205	170	182	134	134	145	147	212	224	178	186	200	200	Stm18_F24	female	629246.130649841	262156.999221603	13.12.2017
LSt081	scat	Styria	129	129	188	188	264	266	218	218	205	205	170	170	134	134	143	143	212	216	178	182	196	200	Stm18_M11	male	592357.039429325	287326.206506503	04.12.2017
LSt084	scat	Styria	135	139	188	188	266	274	218	218	201	205	166	170	134	134	143	147	212	224	178	186	200	200	Stm18_M22	male	628447.420222621	258285.753456085	14.12.2017
LSt085	scat	Styria	131	135	188	192	266	266	214	218	201	201	166	166	132	134	141	143	208	216	178	186	192	200	Stm18_F23	female	591589.773806015	234054.332857443	28.11.2017
LSt086	scat	Styria	129	139	188	200	266	266	218	218	201	213	166	170	132	134	141	143	212	216	178	186	196	200	Stm18_M23	male	630818.357808916	263674.683445347	13.12.2017
LSt087	scat	Styria	129	129	188	188	264	268	218	218	201	205	170	174	130	130	143	147	0	0	0	0	196	200	Stm18_F05	female	536079.798317373	272108.350814703	28.12.2017
LSt088	scat	Styria	129	139	188	192	266	266	218	218	205	205	170	182	134	134	145	147	212	224	178	186	200	200	Stm18_F24	female	629131.778149805	260888.40734645	13.12.2017
LSt089	scat	Styria	129	129	192	192	264	266	214	214	201	201	170	170	134	134	141	141	212	216	182	182	200	204	Stm18_M12	male	518860.958915935	225583.76880559	04.01.2018
LSt091	scat	Styria	129	129	188	200	266	266	218	218	201	205	170	170	134	134	145	147	212	216	182	186	200	200	Stm18_M20	male	614804.289612072	282670.116479947	06.12.2017
LSt094	scat	Styria	129	129	188	188	260	268	214	226	205	205	166	170	130	130	139	149	212	212	178	182	196	200	Stm18_M02	male	484846.66179978	253499.887218675	13.12.2017
LSt095	scat	Styria	129	129	188	188	264	266	214	214	205	205	166	170	130	134	139	147	208	212	174	186	200	200	Stm18_M06	male	536542.395284614	272530.075646642	28.12.2017
LSt098	scat	Styria	131	135	188	192	266	266	214	218	201	201	166	166	132	134	141	143	208	216	178	186	192	200	Stm18_F23	female	590700.837902091	233611.782533206	26.11.2017
LSt099	scat	Styria	135	135	188	192	266	268	218	218	205	205	166	178	130	132	143	147	212	216	174	174	200	204	Stm18_F25	female	630818.357808916	263674.683445347	13.12.2017
LSt100	scat	Styria	129	139	188	200	266	266	218	218	201	213	166	170	132	134	141	143	212	216	0	0	196	200	Stm18_M23	male	630803.326224123	263592.207711159	13.12.2017
LSt101	scat	Styria	129	131	188	188	266	268	218	218	205	205	166	170	134	134	143	145	212	212	178	186	196	200	Stm18_M30	male	640733.829535448	220599.606243393	03.01.2018
LSt103	scat	Styria	129	139	188	192	266	266	218	218	205	205	170	182	134	134	145	147	212	224	178	186	200	200	Stm18_F24	female	629455.513948575	262479.426973265	13.12.2017
LSt107	scat	Styria	129	129	188	194	266	268	214	218	201	205	166	170	130	134	139	143	208	212	182	182	196	200	Stm18_M04	male	535355.451881495	262406.575890106	18.12.2017
LSt108	scat	Styria	129	129	188	188	260	268	214	226	205	205	166	170	130	130	139	149	212	212	178	182	196	200	Stm18_M02	male	490289.475606483	253739.375603378	15.12.2017
LSt112	scat	Styria	129	129	192	192	268	268	218	218	201	201	166	178	130	134	139	141	208	216	182	186	200	204	Stm18_M15	male	525493.152319646	245532.94262698	29.12.2017
LSt118	scat	Styria	129	129	192	192	268	268	218	218	201	201	166	178	130	134	139	141	208	216	182	186	200	204	Stm18_M15	male	526372.234567065	244296.409034795	29.12.2017
LSt120	scat	Styria	129	129	188	200	260	264	218	226	201	205	170	170	130	134	139	143	216	216	178	182	196	200	Stm18_F10	female	593988.982402356	288454.457929695	04.12.2017
LSt124	scat	Styria	129	135	192	192	268	268	214	218	201	201	166	170	130	134	139	139	208	212	186	190	192	200	Stm18_M10	male	593570.572149109	287564.042336106	04.12.2017
LSt125	scat	Styria	131	139	188	192	266	266	214	218	205	213	166	170	132	134	141	145	212	216	182	186	200	200	Stm18_M21	male	592595.474645998	234044.546173487	26.11.2017
LSt130	scat	Styria	129	129	188	200	264	270	218	226	201	205	170	170	134	134	143	143	212	216	178	178	196	200	Stm18_F08	female	591898.103261745	286886.260545232	04.12.2017
LSt131	scat	Styria	129	129	188	200	266	266	218	218	201	205	170	170	134	134	145	147	212	216	182	186	200	200	Stm18_M20	male	612299.90184052	283987.299862967	06.12.2017
LSt132	scat	Styria	129	129	188	192	266	268	218	226	201	205	166	170	130	130	149	149	208	216	186	186	204	204	Stm18_M14	male	515247.205465952	227326.247606845	04.01.2018
LSt136	scat	Styria	131	135	188	190	266	266	218	222	205	205	166	170	130	132	143	143	212	212	174	174	200	200	Stm18_F39	female	641090.61223121	183148.660190599	22.12.2017
LSt139	scat	Styria	129	129	192	192	264	266	214	214	201	201	170	170	134	134	141	141	212	216	182	182	200	204	Stm18_M12	male	521557.708018459	223240.936577408	11.01.2018
LSt147	scat	Styria	129	129	188	192	268	268	218	218	201	201	170	170	130	134	139	149	208	216	186	186	192	200	Stm18_F01	female	483909.629188452	273336.245726396	12.12.2017
LSt150	scat	Styria	129	131	188	188	266	270	218	218	205	205	166	174	132	134	145	145	216	224	178	182	196	200	Stm18_F27	female	654727.859402392	248592.873288966	11.12.2017
LSt156	scat	Styria	135	139	188	188	266	274	218	218	201	205	166	170	134	134	143	147	212	224	178	186	200	200	Stm18_M22	male	627914.100455594	257311.837044046	14.12.2017
LSt157	scat	Styria	129	129	188	192	264	264	214	218	205	205	166	166	130	134	139	139	212	212	174	186	200	204	Stm18_M08	male	538008.673894122	272981.076935873	28.12.2017
LSt158	scat	Styria	131	139	188	192	266	266	214	218	205	213	166	170	132	134	141	145	212	216	182	186	200	200	Stm18_M21	male	592479.272858536	234043.305510038	28.11.2017
LSt159	scat	Styria	129	129	188	188	266	268	0	0	201	201	166	166	130	134	139	149	212	212	182	186	196	200	Stm18_F02	female	487860.499943346	270712.552654594	11.12.2017
LSt160	scat	Styria	129	131	188	188	266	270	218	218	205	205	166	174	132	134	145	145	216	224	178	182	196	200	Stm18_F27	female	654716.355838794	248582.122341428	11.12.2017
LSt161	scat	Styria	131	139	200	200	268	268	218	218	201	205	174	178	134	134	143	143	216	216	182	190	192	204	Stm18_F33	female	648779.48005218	204064.534754718	09.12.2017
LSt162	scat	Styria	129	139	188	192	266	266	218	218	205	205	170	182	134	134	145	147	212	224	178	186	200	200	Stm18_F24	female	629455.513948575	262479.426973265	13.12.2017
LSt166	scat	Styria	129	129	192	192	268	268	218	218	201	201	166	178	130	134	139	141	208	216	182	186	200	204	Stm18_M15	male	526682.591354334	243879.442888624	29.12.2017
LSt167	scat	Styria	131	139	188	188	266	266	218	218	205	213	174	182	132	134	145	147	212	216	178	178	200	204	Stm18_F28	female	654834.921139746	247959.276878821	11.12.2017
LSt173	scat	Styria	131	135	188	192	266	266	214	218	201	201	166	166	132	134	141	143	208	216	178	186	192	200	Stm18_F23	female	588207.063098008	234085.848086935	29.11.2017
LSt175	scat	Styria	129	139	188	192	266	266	218	218	205	205	170	182	134	134	145	147	212	224	178	186	200	200	Stm18_F24	female	628532.17267951	259411.427468366	14.12.2017
LSt179	scat	Styria	129	129	192	192	264	266	214	214	201	201	170	170	134	134	141	141	212	216	182	182	200	204	Stm18_M12	male	520342.308206039	224397.930596524	11.01.2018
LSt180	scat	Styria	129	129	188	188	260	268	214	226	205	205	166	170	130	130	139	149	212	212	178	182	196	200	Stm18_M02	male	488474.328454352	253757.636532901	13.12.2017
LSt187	scat	Styria	129	129	188	194	260	264	214	218	205	205	166	178	130	130	139	143	212	212	182	182	200	200	Stm18_F04	female	487285.806739963	253465.281263474	13.12.2017
LSt188	scat	Styria	129	135	192	192	268	268	214	218	201	201	166	170	130	134	139	139	208	212	186	190	192	200	Stm18_M10	male	594109.428705869	287968.171725574	04.12.2017
LSt195	scat	Styria	131	139	188	188	266	266	218	218	205	213	174	182	132	134	145	147	212	216	178	178	200	204	Stm18_F28	female	655453.453316374	247433.759398154	11.12.2017
LSt196	scat	Styria	131	135	188	192	266	266	214	218	201	201	166	166	132	134	141	143	208	216	178	186	192	200	Stm18_F23	female	589813.906786114	233425.589901641	28.11.2017
LSt197	scat	Styria	129	131	188	188	266	270	218	218	205	205	166	174	132	134	145	145	216	224	178	182	196	200	Stm18_F27	female	654880.332782209	248411.297565991	11.12.2017
LSt200	scat	Styria	129	135	192	200	266	266	218	218	201	205	170	170	130	134	143	145	212	212	182	186	200	204	Stm18_F18	female	614961.345710995	282751.332915271	07.12.2017
LSt204	scat	Styria	129	131	188	188	266	266	218	218	205	213	166	166	134	134	143	145	208	212	178	178	200	208	Stm18_F30	female	640733.829535448	220599.606243393	03.01.2018
LSt207	scat	Styria	131	135	188	190	266	266	218	222	205	205	166	170	130	132	143	143	212	212	174	174	200	200	Stm18_F39	female	642037.010757289	181025.66721049	22.12.2017
LSt208	scat	Styria	131	135	188	192	266	266	214	218	201	201	166	166	132	134	141	143	208	216	178	186	192	200	Stm18_F23	female	588306.907786263	234028.11444508	29.11.2017
LSt211	scat	Styria	129	135	188	188	264	268	218	218	201	213	170	170	130	130	143	143	212	224	182	182	196	200	Stm18_F06	female	537474.937895219	272802.932191133	28.12.2017
LSt213	scat	Styria	131	135	190	192	266	266	218	218	201	205	170	174	130	134	143	147	212	216	174	178	200	200	Stm18_F37	female	640192.57719201	186706.48889909	21.12.2017
LSt214	scat	Styria	135	139	188	188	266	274	218	218	201	205	166	170	134	134	143	147	212	224	178	186	200	200	Stm18_M22	male	628064.9170989	256344.093635905	14.12.2017
LSt215	scat	Styria	129	129	192	192	268	268	218	218	201	201	166	178	130	134	139	141	208	216	182	186	200	204	Stm18_M15	male	523028.197168876	246309.671901349	05.01.2018
LSt217	scat	Styria	131	139	190	200	268	268	218	218	201	205	178	182	132	134	143	143	212	220	182	186	196	200	Stm18_M33	male	640551.436224192	185972.33510636	21.12.2017
LSt218	scat	Styria	131	139	188	188	268	270	214	218	201	205	170	178	134	134	143	143	216	216	182	186	200	204	Stm18_F31	female	656826.109141365	203392.728164822	09.12.2017
LSt224	scat	Styria	131	139	188	188	268	270	214	218	201	205	170	178	134	134	143	143	216	216	182	186	200	204	Stm18_F31	female	656897.303939178	203582.169331413	09.12.2017
LSt226	scat	Styria	131	139	188	188	268	270	214	218	201	205	170	178	134	134	143	143	216	216	182	186	200	204	Stm18_F31	female	656897.303939178	203582.169331413	09.12.2017
LSt227	scat	Styria	129	129	188	194	260	264	214	218	205	205	166	178	130	130	139	143	212	212	182	182	200	200	Stm18_F04	female	486353.52901373	253651.825310733	13.12.2017
LSt233	scat	Styria	131	139	188	188	268	270	214	218	201	205	170	178	134	134	143	143	216	216	182	186	200	204	Stm18_F31	female	656897.303939178	203582.169331413	09.12.2017
LSt236	scat	Styria	131	135	188	192	260	266	202	258	201	201	170	170	130	130	143	149	212	212	182	186	200	204	Stm18_F19	female	613981.74589983	283132.03279095	06.12.2017
LSt238	scat	Styria	131	139	188	188	266	266	218	218	205	213	174	182	132	134	145	147	212	216	178	178	200	204	Stm18_F28	female	655424.065851642	247232.723179287	11.12.2017
LSt239	scat	Styria	131	135	190	192	266	266	218	218	201	205	170	174	130	134	143	147	212	216	174	178	200	200	Stm18_F37	female	641520.071316348	182821.827492287	22.12.2017
LSt244	scat	Styria	129	131	192	192	266	266	218	218	201	213	170	170	130	132	141	143	208	212	182	182	200	204	Stm18_M13	male	519644.965520942	225105.11369953	04.01.2018
LSt250	scat	Styria	131	135	188	192	266	266	214	218	201	201	166	166	132	134	141	143	208	216	178	186	192	200	Stm18_F23	female	588402.474330155	233991.416552709	29.11.2017
LSt252	scat	Styria	135	139	188	188	266	274	218	218	201	205	166	170	134	134	143	147	212	224	178	186	200	200	Stm18_M22	male	627991.90521961	258095.672234542	14.12.2017
LSt256	scat	Styria	129	139	188	192	266	266	218	218	205	205	170	182	132	134	143	145	212	216	186	190	200	204	Stm18_F34	female	657312.967245204	203861.463094078	09.12.2017
LSt257	scat	Styria	129	131	188	188	0	0	218	218	205	205	166	174	132	134	145	145	0	0	178	182	196	200	Stm18_F27	female	654611.043764623	248619.311162549	11.12.2017
LSt260	scat	Styria	135	139	188	190	266	266	214	218	205	205	162	170	132	138	141	143	216	216	182	186	200	204	Stm18_M36	male	631510.202663508	182404.58102707	18.01.2018
LSt264	scat	Styria	131	135	188	192	266	266	214	218	201	201	166	166	132	134	141	143	208	216	178	186	192	200	Stm18_F23	female	591589.773806015	234054.332857443	28.11.2017
LSt266	scat	Styria	131	139	188	188	268	274	218	218	205	213	166	170	134	134	143	145	216	216	182	182	200	200	Stm18_F32	female	653379.000300893	203618.284461857	09.12.2017
LSt268	scat	Styria	129	129	188	188	266	268	0	0	201	201	166	166	130	134	139	149	212	212	182	186	196	200	Stm18_F02	female	485106.479269954	272287.440677099	12.12.2017
LSt271	scat	Styria	129	131	190	200	0	0	218	226	201	205	0	0	134	138	143	143	212	212	178	182	192	196	Stm18_F41	female	607270.176307376	194081.882762641	19.01.2018
LSt274	scat	Styria	129	131	192	192	266	266	218	218	201	213	170	170	130	132	141	143	208	212	182	182	200	204	Stm18_M13	male	519644.965520942	225105.11369953	04.01.2018
LSt280	scat	Styria	129	135	192	192	268	268	214	218	201	201	166	170	130	134	139	139	208	212	186	190	192	200	Stm18_M10	male	592642.314967017	286960.514672879	04.12.2017
LSt281	scat	Styria	135	139	188	188	266	274	218	218	201	205	166	170	134	134	143	147	212	224	178	186	200	200	Stm18_M22	male	629058.682955563	261515.553641003	13.12.2017
LSt284	scat	Styria	131	139	188	188	268	270	214	218	201	205	170	178	134	134	143	143	216	216	182	186	200	204	Stm18_F31	female	652901.267841386	202737.313202538	09.12.2017
LSt286	scat	Styria	129	131	190	190	266	270	218	218	205	205	174	178	134	134	141	143	216	224	178	178	196	200	Stm18_M28	male	656028.446531745	245480.867990512	12.12.2017
LSt288	scat	Styria	129	139	188	192	266	266	218	218	205	205	170	182	134	134	145	147	212	224	178	186	200	200	Stm18_F24	female	629043.742990559	261480.935949195	13.12.2017
LSt293	scat	Styria	129	135	192	200	266	266	218	218	201	205	170	170	130	134	143	145	212	212	182	186	200	204	Stm18_F18	female	615027.423028697	283090.896061663	07.12.2017
LSt294	scat	Styria	131	131	188	188	266	268	218	218	205	205	166	170	134	134	143	143	212	216	178	178	200	204	Stm18_M31	male	640665.543003377	220596.302149324	03.01.2018
LSt295	scat	Styria	129	131	188	188	266	270	218	218	205	205	166	174	132	134	145	145	216	224	178	182	196	200	Stm18_F27	female	654846.069788767	248062.953248729	11.12.2017
LSt297	scat	Styria	129	129	188	192	260	260	214	218	201	201	170	170	130	134	149	149	212	216	186	186	192	200	Stm18_M01	male	486628.365427142	270904.887067499	11.12.2017
LSt299	scat	Styria	129	139	192	200	268	268	218	218	205	205	166	178	132	134	143	143	212	212	182	186	196	200	Stm18_F35	female	650276.789114217	203458.953804832	09.12.2017
LSt301	scat	Styria	129	129	188	192	0	0	214	218	201	201	166	170	130	134	139	149	216	216	186	186	192	200	Stm18_F03	female	487796.864456281	270779.967339178	11.12.2017
LSt305	scat	Styria	131	135	188	192	266	266	214	218	201	201	166	166	132	134	141	143	208	216	178	186	192	200	Stm18_F23	female	591589.773806015	234054.332857443	28.11.2017
LSt306	scat	Styria	129	139	188	194	264	268	226	226	205	213	170	170	130	130	139	143	212	216	182	182	196	200	Stm18_F11	female	593998.068565997	288475.597346496	04.12.2017
LSt309	scat	Styria	129	129	188	188	0	0	0	0	205	205	166	170	130	134	139	147	208	212	174	186	200	200	Stm18_M06	male	536345.089705274	272333.554586435	28.12.2017
LSt312	scat	Styria	129	129	188	194	264	268	218	222	201	205	170	178	130	136	143	149	212	216	182	186	200	200	Stm18_U01	unknown	487665.717028791	253318.146505834	13.12.2017
LSt320	scat	Styria	129	129	188	188	264	266	218	226	201	205	174	178	130	134	149	149	212	216	186	186	200	204	Stm18_M05	male	531412.28317583	264760.107407628	17.12.2017
LSt333	scat	Styria	129	129	188	188	260	268	214	226	205	205	166	170	130	130	139	149	212	212	178	182	196	200	Stm18_M02	male	488111.66929176	253324.895031892	13.12.2017
LSt336	scat	Styria	129	129	188	188	260	268	214	226	205	205	166	170	130	130	139	149	212	212	178	182	196	200	Stm18_M02	male	489528.396208988	253512.646933334	15.12.2017
LSt337	scat	Styria	131	135	188	192	266	266	214	218	201	201	166	166	132	134	141	143	208	216	178	186	192	200	Stm18_F23	female	591489.103377503	233967.609748067	28.11.2017
LSt338	scat	Styria	129	129	188	192	268	268	218	218	201	201	170	170	130	134	139	149	208	216	186	186	192	200	Stm18_F01	female	483875.510008385	273371.184036877	12.12.2017
LSt339	scat	Styria	129	139	188	200	266	266	218	218	201	213	166	170	132	134	141	143	212	216	178	186	196	200	Stm18_M23	male	630503.209998869	263385.775963167	13.12.2017
LSt341	scat	Styria	139	139	188	188	266	274	218	218	201	205	170	170	134	134	143	145	224	224	186	186	200	200	Stm18_M24	male	628545.201185856	259516.644826667	14.12.2017
LSt344	scat	Styria	131	135	188	192	260	266	202	258	201	201	170	170	130	130	143	149	212	212	182	186	200	204	Stm18_F19	female	615128.212323712	283228.939492286	07.12.2017
LSt348	scat	Styria	129	135	192	200	266	266	218	218	201	205	170	170	130	134	143	145	212	212	182	186	200	204	Stm18_F18	female	613981.74589983	283132.03279095	06.12.2017
LSt352	scat	Styria	129	129	192	192	268	268	218	218	201	201	166	178	130	134	139	141	208	216	182	186	200	204	Stm18_M15	male	526372.234567065	244296.409034795	29.12.2017
LSt358	scat	Styria	129	131	192	192	260	266	218	218	205	205	166	170	128	132	139	145	212	224	174	182	196	200	Stm18_F12	female	597649.948968244	290699.912589009	05.12.2017
LSt359	scat	Styria	129	131	188	188	266	270	218	218	205	205	166	174	132	134	145	145	216	224	178	182	196	200	Stm18_F27	female	654837.276814536	248083.015876573	11.12.2017
LSt361	scat	Styria	129	129	188	188	0	0	214	226	205	205	166	170	130	130	139	149	212	212	178	182	196	200	Stm18_M02	male	489697.680225389	253531.904298458	15.12.2017
LSt365	scat	Styria	129	129	192	192	268	268	218	218	201	201	166	178	130	134	139	141	208	216	182	186	200	204	Stm18_M15	male	524776.003902802	245992.06267586	29.12.2017
LSt366	scat	Styria	131	139	188	188	266	266	218	218	205	213	174	182	132	134	145	147	212	216	178	178	200	204	Stm18_F28	female	656133.969012169	245461.182519745	12.12.2017
LSt368	scat	Styria	129	129	188	192	260	268	226	226	201	201	170	178	130	130	149	149	208	212	182	186	196	200	Stm18_M03	male	524536.206355189	266302.957573607	18.12.2017
LSt374	scat	Styria	129	131	188	188	266	266	218	218	205	213	166	166	134	134	143	145	208	212	178	178	200	208	Stm18_F30	female	641794.590395939	220178.605903967	03.01.2018
LSt375	scat	Styria	129	135	188	188	264	264	218	218	205	213	166	170	130	134	143	149	212	224	182	186	196	200	Stm18_M09	male	536345.089705274	272333.554586435	28.12.2017
LSt382	scat	Styria	135	139	188	188	0	0	218	218	201	205	166	170	134	134	143	147	212	224	178	186	200	200	Stm18_M22	male	629404.349998025	262403.417687536	13.12.2017
LSt383	scat	Styria	129	129	188	188	260	268	214	226	205	205	166	170	130	130	139	149	212	212	178	182	196	200	Stm18_M02	male	491144.268874655	254272.72453561	15.12.2017
LSt384	scat	Styria	129	129	188	188	260	268	214	226	205	205	166	170	130	130	139	149	212	212	178	182	196	200	Stm18_M02	male	484846.66179978	253499.887218675	13.12.2017
LSt385	scat	Styria	129	129	188	200	264	270	218	226	201	205	170	170	134	134	143	143	212	216	178	178	196	200	Stm18_F08	female	592519.944654217	287330.52635339	04.12.2017
LSt392	scat	Styria	135	139	188	188	266	274	218	218	201	205	166	170	134	134	143	147	212	224	178	186	200	200	Stm18_M22	male	628028.700223735	256858.973754146	14.12.2017
LSt398	scat	Styria	129	135	188	192	266	268	226	226	201	205	170	170	130	130	143	149	212	212	178	182	204	204	Stm18_F20	female	614963.654582334	283014.987472057	07.12.2017
LSt402	scat	Styria	129	129	192	192	268	268	218	218	201	201	166	178	130	134	139	141	208	216	182	186	200	204	Stm18_M15	male	527576.122462914	242760.467749461	05.01.2018
LSt404	scat	Styria	129	135	192	200	266	266	218	218	201	205	170	170	130	134	143	145	212	212	182	186	200	204	Stm18_F18	female	614963.654582334	283014.987472057	07.12.2017
LSt405	scat	Styria	129	129	188	188	268	268	218	218	201	201	166	166	130	130	141	149	208	208	186	186	200	204	Stm18_M07	male	540283.671467216	272884.499168571	28.12.2017
LSt421	scat	Styria	129	129	188	192	260	260	214	218	201	201	170	170	130	134	149	149	212	216	186	186	192	200	Stm18_M01	male	486894.280074545	270853.179255476	11.12.2017
LSt423	scat	Styria	129	129	192	192	268	268	218	218	201	201	166	178	130	134	139	141	208	216	182	186	200	204	Stm18_M15	male	524772.824966621	246028.271917686	29.12.2017
LSt429	scat	Styria	131	135	188	192	260	266	202	258	201	201	170	170	130	130	143	149	212	212	182	186	200	204	Stm18_F19	female	612437.284511563	283992.241126305	06.12.2017
LSt438	scat	Styria	129	131	192	192	0	0	218	218	0	0	170	170	130	132	141	143	208	212	182	182	200	204	Stm18_M13	male	517711.737409479	226743.608393392	04.01.2018
LSt446	scat	Styria	129	129	188	188	260	268	214	226	205	205	166	170	130	130	139	149	212	212	178	182	196	200	Stm18_M02	male	488195.49071587	253386.364586445	13.12.2017
LSt447	scat	Styria	131	139	188	192	260	266	214	218	205	213	166	170	130	132	141	143	208	216	182	182	200	204	Stm18_F13	female	522804.525977127	222438.706307911	11.01.2018
LSt454	scat	Styria	131	131	188	200	266	268	218	218	201	201	170	174	134	134	143	143	212	216	182	186	192	200	Stm18_F36	female	648757.894255227	204071.940351956	09.12.2017
LSt457	scat	Styria	129	129	188	190	266	270	218	218	205	205	178	182	134	134	143	143	212	216	186	190	200	204	Stm18_M32	male	655701.351915079	204036.463698638	08.12.2017
LSt459	scat	Styria	131	139	188	188	266	266	218	218	205	213	174	182	132	134	145	147	212	216	178	178	200	204	Stm18_F28	female	655926.840763235	245713.504030816	12.12.2017
LSt460	scat	Styria	129	129	188	190	266	270	218	218	205	205	178	182	134	134	143	143	212	216	186	190	200	204	Stm18_M32	male	655441.846134496	204044.560905788	08.12.2017
LSt463	scat	Styria	129	139	188	192	266	266	218	218	205	205	170	182	134	134	145	147	212	224	178	186	200	200	Stm18_F24	female	629329.791907225	261885.816186825	13.12.2017
LSt467	scat	Styria	131	131	188	188	266	268	218	218	205	205	166	170	134	134	143	143	212	216	178	178	200	204	Stm18_M31	male	640850.807802446	220601.136258822	03.01.2018
LSt468	scat	Styria	129	129	192	192	268	268	218	218	201	201	166	178	130	134	139	141	208	216	182	186	200	204	Stm18_M15	male	523028.197168876	246309.671901349	05.01.2018
LSt469	scat	Styria	131	135	188	192	266	266	214	218	201	201	166	166	132	134	141	143	208	216	178	186	192	200	Stm18_F23	female	592230.838954875	234127.765807453	28.11.2017
LSt476	scat	Styria	135	139	188	190	266	266	214	218	205	205	162	170	132	138	141	143	216	216	182	186	200	204	Stm18_M36	male	631550.594083974	182393.895005769	18.01.2018
LSt478	scat	Styria	131	139	188	188	268	274	218	218	205	213	166	170	134	134	143	145	216	216	182	182	200	200	Stm18_F32	female	652913.559837405	203538.131853284	08.12.2017
LSt479	scat	Styria	131	131	188	192	266	266	218	218	205	213	166	170	134	134	143	145	208	216	178	186	196	208	Stm18_M29	male	640646.600273518	220594.581621564	03.01.2018
LSt482	scat	Styria	129	135	188	192	266	268	226	226	201	205	170	170	130	130	143	149	212	212	178	182	204	204	Stm18_F20	female	612158.604033903	284131.123467957	06.12.2017
LSt485	scat	Styria	129	135	192	192	268	268	214	218	201	201	166	170	130	134	139	139	208	212	186	190	192	200	Stm18_M10	male	592580.714908765	287323.337291562	04.12.2017
LSt486	scat	Styria	129	129	192	192	264	266	214	214	201	201	170	170	134	134	141	141	212	216	182	182	200	204	Stm18_M12	male	520333.545338823	224459.092090649	11.01.2018
LSt489	scat	Styria	129	135	188	192	266	268	0	0	201	205	170	170	130	130	143	149	212	212	178	182	204	204	Stm18_F20	female	614325.752834336	282873.5729558	06.12.2017
LSt492	scat	Styria	129	129	192	192	268	268	218	218	201	201	166	178	130	134	139	141	208	216	182	186	200	204	Stm18_M15	male	528157.994614086	242289.99027185	05.01.2018
LSt493	scat	Styria	129	129	188	192	260	268	226	226	201	201	170	178	130	130	149	149	208	212	182	186	196	200	Stm18_M03	male	524536.206355189	266302.957573607	18.12.2017
LSt498	scat	Styria	131	139	188	192	266	266	214	218	205	213	166	170	132	134	141	145	212	216	182	186	200	200	Stm18_M21	male	591582.025821465	234055.14865974	26.11.2017
LSt501	scat	Styria	131	131	188	192	266	266	218	218	205	213	166	170	134	134	143	145	208	216	178	186	196	208	Stm18_M29	male	640794.709989708	220587.427942319	03.01.2018
LSt502	scat	Styria	131	131	188	192	0	0	218	218	205	213	166	170	134	134	143	145	208	216	178	186	196	208	Stm18_M29	male	640794.709989708	220587.427942319	03.01.2018
LSt506	scat	Styria	129	129	192	192	264	266	218	218	201	205	178	178	130	130	143	143	212	212	182	186	192	196	Stm18_F38	female	642435.303202529	180026.46930738	22.12.2017
LSt509	scat	Styria	129	131	188	188	266	268	218	218	205	205	166	170	134	134	143	145	212	212	178	186	196	200	Stm18_M30	male	646004.761204604	219274.214106183	04.01.2018
LSt511	scat	Styria	131	131	188	188	266	268	218	218	205	205	166	170	134	134	143	143	212	216	178	178	200	204	Stm18_M31	male	640777.641042247	220614.922590429	03.01.2018
LSt513	scat	Styria	131	131	188	188	266	268	218	218	205	205	166	170	134	134	143	143	212	216	178	178	200	204	Stm18_M31	male	642443.603951178	220005.397805593	03.01.2018
LSt520	scat	Styria	131	139	190	200	268	268	218	218	201	205	178	182	132	134	143	143	212	220	182	186	196	200	Stm18_M33	male	640742.124993418	183571.112930836	22.12.2017
LSt521	scat	Styria	129	131	188	188	266	268	218	218	205	205	166	170	134	134	143	145	212	212	178	186	196	200	Stm18_M30	male	642320.040425951	220073.063976875	03.01.2018
LSt530	scat	Styria	129	131	188	188	266	266	218	218	205	213	166	166	134	134	143	145	208	212	178	178	200	208	Stm18_F30	female	640695.367779055	220609.388660572	03.01.2018
LSt533	scat	Styria	129	129	188	192	266	266	218	218	201	201	166	166	128	130	139	141	208	212	182	186	196	200	Stm18_F17	female	581150.928880936	266205.656756983	16.01.2018
LSt536	scat	Styria	131	131	188	188	266	268	218	218	205	205	166	170	134	134	143	143	212	216	178	178	200	204	Stm18_M31	male	640794.709989708	220587.427942319	03.01.2018
LSt539	scat	Styria	131	135	188	190	266	266	218	222	205	205	166	170	130	132	143	143	212	212	174	174	200	200	Stm18_F39	female	640594.356521037	184715.425488162	21.12.2017
LSt561	scat	Styria	129	129	188	194	262	266	218	218	201	201	170	174	132	134	141	143	216	224	182	186	200	200	Stm18_M18	male	580710.372002654	267110.81441734	15.01.2018
LSt565	scat	Styria	129	131	188	188	266	266	218	218	205	213	166	166	134	134	143	145	208	212	178	178	200	208	Stm18_F30	female	640777.641042247	220614.922590429	03.01.2018
LSt567	scat	Styria	131	135	0	0	266	266	218	218	201	205	166	170	134	134	143	147	212	216	182	186	200	200	Stm18_F42	female	633771.18141668	181079.093250805	18.01.2018
LSt573	scat	Styria	129	129	188	192	266	266	218	218	201	201	166	166	128	130	139	141	208	212	182	186	196	200	Stm18_F17	female	581380.35993384	264887.790826704	16.01.2018
LSt574	scat	Styria	129	131	188	188	266	266	218	218	205	213	166	166	134	134	143	145	208	212	178	178	200	208	Stm18_F30	female	640533.245985598	220565.351819897	03.01.2018
LSt576	scat	Styria	131	135	190	192	266	266	218	218	201	205	170	174	130	134	143	147	212	216	174	178	200	200	Stm18_F37	female	640942.994534896	183200.274767657	22.12.2017
LSt580	scat	Styria	129	139	188	192	266	270	218	218	205	205	170	178	130	134	143	143	212	216	178	182	200	204	Stm18_F40	female	640213.813448456	190193.340766053	21.12.2017
LSt590	scat	Styria	129	131	188	188	266	268	218	218	205	205	166	170	134	134	143	145	212	212	178	186	196	200	Stm18_M30	male	640777.641042247	220614.922590429	03.01.2018
LSt591	scat	Styria	135	139	188	188	266	266	218	222	205	205	166	170	132	138	141	143	212	216	174	174	200	200	Stm18_M34	male	640594.356521037	184715.425488162	21.12.2017
LSt593	scat	Styria	129	129	192	192	264	266	218	218	201	205	178	178	130	130	143	143	212	212	182	186	192	196	Stm18_F38	female	642373.439136	180429.972508036	22.12.2017
LSt601	scat	Styria	131	135	188	190	266	266	218	222	205	205	166	170	130	132	143	143	212	212	174	174	200	200	Stm18_F39	female	642035.345547015	180996.349179667	22.12.2017
LSt612	scat	Styria	131	135	188	190	266	266	218	222	205	205	166	170	130	132	143	143	212	212	174	174	200	200	Stm18_F39	female	640594.356521037	184715.425488162	21.12.2017
LSt614	scat	Styria	129	129	188	192	266	266	218	218	201	201	166	166	128	130	139	141	208	212	182	186	196	200	Stm18_F17	female	581380.35993384	264887.790826704	16.01.2018
LSt625	scat	Styria	131	135	188	190	266	266	218	222	205	205	166	170	130	132	143	143	212	212	174	174	200	200	Stm18_F39	female	640564.34620636	184822.8532801	21.12.2017
LSt705	scat	Styria	129	131	192	194	262	264	218	218	201	205	166	178	134	136	141	149	212	220	186	186	200	204	Stm18_F26	female	578511.186005958	218816.168249203	11.01.2018
LSt709	scat	Styria	129	131	188	190	266	268	218	222	213	213	170	170	132	136	147	147	212	212	182	186	200	204	Stm18_F14	female	572189.105686449	241308.189914455	25.01.2018
LSt712	scat	Styria	129	135	188	190	264	264	214	258	205	213	166	170	130	132	143	143	208	208	182	182	200	204	Stm18_F15	female	569738.065901523	237409.373757635	23.01.2018
LSt714	scat	Styria	129	131	192	194	262	264	218	218	201	205	166	178	134	136	141	149	212	220	186	186	200	204	Stm18_F26	female	575304.748541241	220440.531901152	10.01.2018
LSt715	scat	Styria	129	135	188	190	264	264	214	258	205	213	166	170	130	132	143	143	208	208	182	182	200	204	Stm18_F15	female	569763.358640334	237495.079497268	23.01.2018
LSt717	scat	Styria	129	131	188	194	266	266	214	218	205	213	166	170	132	132	141	145	216	224	182	182	200	200	Stm18_M25	male	575296.153518225	220441.240547728	10.01.2018
LSt719	scat	Styria	129	129	188	188	266	268	214	218	201	201	174	178	134	134	139	141	212	212	182	186	196	204	Stm18_M17	male	569694.893648057	237945.2425747	23.01.2018
LSt732	scat	Styria	129	129	188	192	266	266	218	218	201	201	166	166	128	130	139	141	208	212	182	186	196	200	Stm18_F17	female	582378.568218347	262403.154687308	16.01.2018
LSt736	scat	Styria	129	135	188	190	264	264	214	258	205	213	166	170	130	132	143	143	208	208	182	182	200	204	Stm18_F15	female	569674.046455803	237516.405396605	23.01.2018
LSt744	scat	Styria	129	135	188	192	264	270	0	0	201	205	166	166	130	132	143	143	208	216	182	182	200	204	Stm18_F16	female	569627.583615319	237481.655012478	23.01.2018
LSt745	scat	Styria	129	135	188	190	264	264	214	258	205	213	166	170	130	132	143	143	208	208	182	182	200	204	Stm18_F15	female	569554.975568418	237657.914700994	23.01.2018
LSt749	scat	Styria	129	129	188	192	266	266	218	218	201	201	166	166	128	130	139	141	208	212	182	186	196	200	Stm18_F17	female	582038.598025352	263126.851163133	16.01.2018
LSt750	scat	Styria	129	129	188	192	266	266	218	218	201	201	166	166	128	130	139	141	208	212	182	186	196	200	Stm18_F17	female	582378.568218347	262403.154687308	16.01.2018
LSt753	scat	Styria	131	135	190	192	266	266	218	218	201	205	166	170	134	134	143	147	212	216	182	186	200	200	Stm18_F42	female	634052.841824169	180772.823108908	18.01.2018
LSt756	scat	Styria	129	129	188	194	262	266	218	218	201	201	170	174	132	134	141	143	216	224	182	186	200	200	Stm18_M18	male	580710.372002654	267110.81441734	15.01.2018
LSt762	scat	Styria	131	135	188	192	262	264	218	218	201	205	166	178	130	136	0	0	216	220	182	186	200	200	Stm18_M26	male	577870.421971212	219340.227697626	11.01.2018
LSt763	scat	Styria	129	131	188	194	266	266	214	218	205	213	166	170	132	132	141	145	216	224	182	182	200	200	Stm18_M25	male	575078.663008845	220341.457918213	10.01.2018
LSt768	scat	Styria	129	129	188	188	264	266	214	214	201	201	166	170	132	132	141	143	208	212	182	186	200	204	Stm18_M16	male	572189.105686449	241308.189914455	25.01.2018
LSt771	scat	Styria	129	129	188	192	266	266	218	218	201	201	166	166	128	130	139	141	208	212	182	186	196	200	Stm18_F17	female	582030.246382601	263122.770042574	15.01.2018
LSt774	scat	Styria	129	131	192	194	262	264	218	218	201	205	166	178	134	136	141	149	212	220	186	186	200	204	Stm18_F26	female	575079.500415756	220334.135044802	10.01.2018
LSt775	scat	Styria	129	131	192	194	262	264	218	218	201	205	166	178	134	136	141	149	212	220	186	186	200	204	Stm18_F26	female	575304.748541241	220440.531901152	10.01.2018
LSt780	scat	Styria	129	129	188	192	266	266	218	218	201	201	166	166	128	130	139	141	208	212	182	186	196	200	Stm18_F17	female	581415.17249245	264793.911852434	16.01.2018
LSt783	scat	Styria	129	135	188	192	264	270	218	218	201	205	166	166	130	132	143	143	208	216	182	182	200	204	Stm18_F16	female	569694.893648057	237945.2425747	23.01.2018
LSt788	scat	Styria	131	135	190	192	266	266	218	218	201	205	166	170	134	134	143	147	212	216	182	186	200	200	Stm18_F42	female	633648.627319581	181102.38879336	18.01.2018
LSt793	scat	Styria	131	135	190	192	266	266	218	218	201	205	166	170	134	134	143	147	212	216	182	186	200	200	Stm18_F42	female	634333.547662265	182046.498525525	18.01.2018
LSt798	scat	Styria	129	131	188	194	266	266	214	218	205	213	166	170	132	132	141	145	216	224	182	182	200	200	Stm18_M25	male	580218.834201752	218570.906533793	11.01.2018
LSt799	scat	Styria	129	129	188	188	264	266	214	214	201	201	166	170	132	132	141	143	208	212	182	186	200	204	Stm18_M16	male	571908.721242931	241443.203517361	25.01.2018
LSt801	scat	Styria	129	129	188	194	262	266	218	218	201	201	170	174	132	134	141	143	216	224	182	186	200	200	Stm18_M18	male	580699.15636351	267096.882602884	16.01.2018
LSt808	scat	Styria	129	129	188	188	268	268	218	218	201	201	166	166	130	130	141	149	208	208	186	186	200	204	Stm18_M07	male	543995.501602858	270594.306236323	05.01.2018
LSt812	scat	Styria	131	131	190	192	262	264	218	218	201	213	166	178	134	136	143	149	212	224	178	186	200	200	Stm18_M27	male	575079.500415756	220334.135044802	10.01.2018
LSt819	scat	Styria	131	135	188	192	262	264	218	218	201	205	166	178	130	136	143	149	216	220	182	186	200	200	Stm18_M26	male	575304.748541241	220440.531901152	10.01.2018
LSt823	scat	Styria	129	129	188	200	260	266	214	218	201	205	170	170	130	134	139	141	212	212	182	186	196	204	Stm18_F07	female	544735.846535382	272071.52906176	05.01.2018
LSt826	scat	Styria	129	131	190	200	266	266	218	226	201	205	166	182	134	138	143	143	212	212	178	182	192	196	Stm18_F41	female	607186.626118029	194963.499777252	19.01.2018
LSt834	scat	Styria	129	129	188	188	0	0	214	218	201	205	166	174	132	134	143	145	212	216	182	186	192	200	Stm18_M19	male	584304.59874354	260314.892781403	16.01.2018
LSt836	scat	Styria	129	129	188	188	268	268	218	218	201	201	166	166	130	130	141	149	208	208	186	186	200	204	Stm18_M07	male	544633.737515759	271782.846051864	05.01.2018
LSt839	scat	Styria	131	131	188	190	266	266	218	218	201	201	170	182	132	134	143	145	212	216	178	182	192	204	Stm18_M35	male	607170.544631587	194142.676580148	19.01.2018
LSt842	scat	Styria	129	131	188	190	266	268	218	222	213	213	170	170	132	136	147	147	212	212	182	186	200	204	Stm18_F14	female	572189.105686449	241308.189914455	25.01.2018
LSt844	scat	Styria	129	131	188	194	266	266	214	218	205	213	166	170	132	132	141	145	216	224	182	182	200	200	Stm18_M25	male	574551.831976486	220135.877979473	10.01.2018
LSt847	scat	Styria	131	135	188	192	262	264	218	218	201	205	166	178	130	136	143	149	216	220	182	186	200	200	Stm18_M26	male	574756.350963162	220177.868159868	10.01.2018
LSt848	scat	Styria	131	135	188	192	262	264	218	218	201	205	166	178	130	136	143	149	216	220	182	186	200	200	Stm18_M26	male	575820.894329096	220621.263822144	10.01.2018
LSt849	scat	Styria	129	129	188	192	266	266	218	218	201	201	166	166	128	130	139	141	208	212	182	186	196	200	Stm18_F17	female	582613.618159426	262184.772061261	16.01.2018
LSt850	scat	Styria	131	131	188	190	266	266	218	218	201	201	170	182	132	134	143	145	212	216	178	182	192	204	Stm18_M35	male	607207.558753955	194139.30892592	19.01.2018
